# Supplementary material for: Diethyl 2-[(5-meth­oxy-2-methyl-1-phenyl­sulfonyl-1H-indol-3-yl)methyl­ene]malonate
Source: Acta Crystallogr Sect E Struct Rep Online. 2009 May 29;65(Pt 6):o1418–9. doi: 10.1107/S1600536809019369 (PMC2969626; doi:10.1107/S1600536809019369)
Supplement: Supplementary file 2 [file e-65-o1418-Isup2.hkl]

#
# h,k,l, Fc-squared, Fo-squared, sigma(Fo-squared) and status flag
#
data_I
_shelx_title ' ind11 in P -1'
_shelx_refln_list_code          4
_shelx_F_calc_maximum      147.72
_exptl_crystal_F_000       496.00
_reflns_d_resolution_high  0.7308
 
loop_
 _symmetry_equiv_pos_as_xyz
 'x, y, z'
 '-x, -y, -z'
 
_cell_length_a     8.7597
_cell_length_b    10.9029
_cell_length_c    12.5186
_cell_angle_alpha  88.402
_cell_angle_beta   79.723
_cell_angle_gamma  83.635
 
_shelx_F_squared_multiplier     1.000
 
loop_
 _refln_index_h
 _refln_index_k
 _refln_index_l
 _refln_F_squared_calc
 _refln_F_squared_meas
 _refln_F_squared_sigma
 _refln_observed_status
   1   0   0      995.08      796.46     17.74 o
   3   0   0       48.27       38.44      1.65 o
   4   0   0       15.90       30.78      1.72 o
   5   0   0        0.05        0.25      0.75 o
   6   0   0      162.30      142.07      4.62 o
   7   0   0        2.86        5.06      1.41 o
   8   0   0      104.37      106.28      4.65 o
   9   0   0        0.08        2.12      1.51 o
  10   0   0       12.84       14.47      6.26 o
  11   0   0        8.14        8.22      2.96 o
 -11   1   0       11.78       11.62      2.61 o
 -10   1   0        6.23        7.29      2.03 o
  -9   1   0       47.20       41.29      3.54 o
  -8   1   0       47.79       46.41      1.34 o
  -7   1   0      105.15      105.37      1.63 o
  -6   1   0       13.10       17.81      0.65 o
  -5   1   0      205.26      227.63      2.39 o
  -4   1   0       87.06      110.07      1.38 o
  -3   1   0      115.87      141.67      1.39 o
  -2   1   0     1753.26     1826.75     13.64 o
  -1   1   0     2275.49     2466.40     20.61 o
   0   1   0      213.47       -0.05      0.05 o
   1   1   0     1580.00     1581.07     23.05 o
   2   1   0     1093.76     1168.25     11.92 o
   3   1   0      354.47      373.85      9.92 o
   4   1   0      535.12      642.65     16.30 o
   5   1   0      240.36      260.74      8.59 o
   6   1   0       28.19       26.34      2.85 o
   7   1   0       69.61       46.58      4.36 o
   8   1   0      274.71      283.12      8.08 o
   9   1   0       27.56       29.38      2.79 o
  10   1   0       24.95       27.12      3.00 o
  11   1   0       36.42       36.11      4.25 o
 -11   2   0        7.69        8.12      0.91 o
 -10   2   0       18.20       14.78      0.79 o
  -9   2   0        9.80        8.98      0.56 o
  -8   2   0       92.48       92.33      2.73 o
  -7   2   0       59.58       56.00      1.51 o
  -6   2   0        2.64        3.80      0.41 o
  -5   2   0       97.95      103.56      1.47 o
  -4   2   0      249.07      226.59      2.15 o
  -3   2   0     1316.62     1278.80     11.00 o
  -2   2   0     1530.94     1697.16     10.70 o
  -1   2   0     1962.39     2158.67     12.99 o
   0   2   0     6157.52     6250.04     49.70 o
   1   2   0     2136.99     2419.68     17.34 o
   2   2   0     2587.35     2790.49     21.32 o
   3   2   0      185.26      175.46      1.74 o
   4   2   0      285.01      288.80      4.26 o
   5   2   0        2.54        3.01      0.26 o
   6   2   0      127.32      130.13      1.55 o
   7   2   0       26.09       15.79      2.97 o
   8   2   0       31.92       28.79      2.62 o
   9   2   0       29.08       30.00      6.16 o
  10   2   0       14.80       19.89      2.77 o
  11   2   0        2.76        2.36      2.02 o
 -11   3   0       10.96       12.58      3.84 o
 -10   3   0        0.03       -0.39      0.86 o
  -9   3   0        7.57        4.90      0.60 o
  -8   3   0        6.46        4.17      0.57 o
  -7   3   0      118.28      116.81      1.86 o
  -6   3   0      184.91      177.41      2.12 o
  -5   3   0      153.56      158.08      1.97 o
  -4   3   0      445.03      454.54      3.47 o
  -3   3   0       72.02       78.33      0.95 o
  -2   3   0      209.12      191.98      1.69 o
  -1   3   0     1317.01     1601.89     10.28 o
   0   3   0     1062.60     1210.54      9.84 o
   1   3   0      383.21      327.11      3.10 o
   2   3   0      171.32      171.28      1.71 o
   3   3   0      346.71      300.91      2.92 o
   4   3   0      269.16      279.35      3.90 o
   5   3   0        0.18        0.40      0.29 o
   6   3   0      134.91      124.69      1.70 o
   7   3   0       34.60       30.13      0.92 o
   8   3   0        6.62        6.42      1.13 o
   9   3   0        7.33        7.15      0.86 o
  10   3   0      126.41      141.79      6.24 o
  11   3   0       13.99       10.18      2.49 o
 -10   4   0       22.25       22.05      1.50 o
  -9   4   0       33.10       30.90      1.19 o
  -8   4   0       13.98       16.82      0.91 o
  -7   4   0       93.32       98.62      1.99 o
  -6   4   0       18.65       18.05      0.83 o
  -5   4   0       19.12       15.71      0.55 o
  -4   4   0       58.49       55.90      0.97 o
  -3   4   0      715.96      733.38      5.36 o
  -2   4   0      153.33      144.94      1.48 o
  -1   4   0        2.45        0.38      0.23 o
   0   4   0       69.41       33.05      0.83 o
   1   4   0       17.44       10.00      0.74 o
   2   4   0      857.07      942.50      8.95 o
   3   4   0      437.34      503.82      4.70 o
   4   4   0      421.69      432.04      3.78 o
   5   4   0      375.96      412.25      4.46 o
   6   4   0      221.01      226.73      3.19 o
   7   4   0       61.70       53.36      1.63 o
   8   4   0      119.64      124.63      2.60 o
   9   4   0      238.79      246.14      8.27 o
  10   4   0        0.48        0.78      1.65 o
  11   4   0        1.46        4.01      3.62 o
 -10   5   0        3.41        0.83      0.82 o
  -9   5   0       16.91       14.11      0.97 o
  -8   5   0        1.24        0.40      0.64 o
  -7   5   0       29.85       31.91      1.25 o
  -6   5   0      423.99      419.48      4.83 o
  -5   5   0      961.69      979.47      8.62 o
  -4   5   0       41.93       45.09      0.98 o
  -3   5   0      245.46      223.94      2.17 o
  -2   5   0      134.77      111.53      1.51 o
  -1   5   0      195.51      215.98      2.29 o
   0   5   0      413.27      341.83      3.05 o
   1   5   0       52.03       64.22      1.25 o
   2   5   0      649.62      750.05      7.46 o
   3   5   0      440.48      481.12      5.05 o
   4   5   0      311.62      327.73      3.42 o
   5   5   0       11.60        9.25      0.63 o
   6   5   0       15.47       12.82      1.03 o
   7   5   0       38.83       35.16      1.27 o
   8   5   0       62.01       60.46      1.58 o
   9   5   0        0.04        0.37      0.54 o
  10   5   0        3.61        3.41      0.89 o
  11   5   0        0.06        0.18      0.98 o
 -10   6   0       13.50       11.80      1.65 o
  -9   6   0        8.64        4.92      0.99 o
  -8   6   0        6.45        7.56      1.02 o
  -7   6   0        0.00       -0.65      0.65 o
  -6   6   0       11.56       11.88      0.87 o
  -5   6   0       14.44       17.64      0.97 o
  -4   6   0       48.36       34.04      1.01 o
  -3   6   0        9.73       16.16      0.62 o
  -2   6   0       26.15       21.66      0.77 o
  -1   6   0      575.63      602.89      5.27 o
   0   6   0      356.99      345.54      3.35 o
   1   6   0      404.20      502.96      4.80 o
   2   6   0       19.25       17.52      0.75 o
   3   6   0      226.84      225.08      2.98 o
   4   6   0      710.28      713.95      7.28 o
   5   6   0      644.94      641.17      7.43 o
   6   6   0      604.01      601.06     10.11 o
   7   6   0       59.44       58.80      1.72 o
   8   6   0        0.74       -0.26      0.61 o
   9   6   0       38.00       40.84      2.53 o
  10   6   0        5.63        5.24      0.96 o
  11   6   0        5.14        5.19      1.52 o
  -9   7   0        3.55        4.99      1.10 o
  -8   7   0        0.79       -0.88      0.88 o
  -7   7   0       72.95       72.40      2.18 o
  -6   7   0        0.04       -0.64      0.70 o
  -5   7   0      158.43      157.85      2.60 o
  -4   7   0      105.09      112.49      1.93 o
  -3   7   0       64.09       63.64      1.27 o
  -2   7   0       87.29       84.41      1.64 o
  -1   7   0        1.62       -0.63      0.63 o
   0   7   0        3.12        3.50      0.46 o
   1   7   0       19.98       26.55      1.05 o
   2   7   0        0.86        1.04      0.62 o
   3   7   0      240.17      244.98      3.32 o
   4   7   0       19.78       19.41      1.20 o
   5   7   0        5.55        5.69      0.67 o
   6   7   0        0.60        0.36      0.76 o
   7   7   0        3.79        1.46      0.83 o
   8   7   0       19.50       18.23      1.58 o
   9   7   0       28.03       26.04      1.38 o
  10   7   0        3.97        4.24      1.06 o
  -9   8   0        1.41        1.55      1.22 o
  -8   8   0        4.44        3.29      1.05 o
  -7   8   0        0.04       -0.62      0.80 o
  -6   8   0        4.65        4.21      0.93 o
  -5   8   0        0.99        0.70      0.77 o
  -4   8   0       21.97       20.92      1.39 o
  -3   8   0       22.78       21.98      0.87 o
  -2   8   0       17.00       14.60      0.76 o
  -1   8   0      165.49      152.85      2.51 o
   0   8   0       15.66       13.60      0.80 o
   1   8   0        9.50       13.66      0.89 o
   2   8   0       11.96       11.75      0.78 o
   3   8   0      150.01      153.02      2.61 o
   4   8   0      439.51      466.43      6.04 o
   5   8   0      275.58      265.50      4.14 o
   6   8   0       22.30       19.58      1.44 o
   7   8   0        6.85        4.52      0.99 o
   8   8   0       24.03       23.59      1.46 o
   9   8   0        5.35        4.22      0.97 o
  10   8   0        8.68       11.42      1.30 o
  -8   9   0       10.49       10.70      1.99 o
  -7   9   0       14.29       13.38      1.73 o
  -6   9   0        7.54        9.30      1.30 o
  -5   9   0       40.99       43.10      2.00 o
  -4   9   0        4.50        4.37      0.85 o
  -3   9   0       20.96       24.59      1.08 o
  -2   9   0        2.03        2.42      0.66 o
  -1   9   0       45.60       36.97      1.65 o
   0   9   0      185.19      181.65      3.50 o
   1   9   0        4.17        4.71      0.91 o
   2   9   0       86.94      100.07      2.05 o
   3   9   0      554.95      519.54      6.50 o
   4   9   0      116.22      102.46      2.11 o
   5   9   0       56.37       49.61      1.85 o
   6   9   0        0.09       -0.53      0.88 o
   7   9   0        9.82       10.61      1.27 o
   8   9   0        9.05        8.85      1.21 o
   9   9   0       15.91       15.73      1.41 o
  10   9   0        0.84        1.84      0.73 o
  -7  10   0       11.53        7.16      3.10 o
  -6  10   0        0.47       -1.52      1.52 o
  -5  10   0        1.22        0.11      1.23 o
  -4  10   0       83.72       92.39      2.83 o
  -3  10   0       21.80       18.68      1.22 o
  -2  10   0      285.39      287.26      3.81 o
  -1  10   0        4.89        4.46      1.08 o
   0  10   0      163.75      156.75      5.43 o
   1  10   0       18.30       15.44      1.33 o
   2  10   0       11.36        8.33      1.14 o
   3  10   0       61.74       51.77      2.20 o
   4  10   0        0.04        0.10      0.84 o
   5  10   0       37.00       40.10      2.45 o
   6  10   0       22.50       29.90      1.66 o
   7  10   0        0.11       -0.68      0.88 o
   8  10   0        7.09        6.60      1.16 o
   9  10   0        1.46        2.18      1.00 o
  -6  11   0        0.19       -1.49      1.49 o
  -5  11   0        0.01       -2.00      2.00 o
  -4  11   0       12.75       10.07      1.48 o
  -3  11   0       12.08       18.60      1.33 o
  -2  11   0      102.00      100.05      3.22 o
  -1  11   0      108.62      106.85      2.72 o
   0  11   0      128.67      129.54      4.25 o
   1  11   0       53.90       53.07      2.17 o
   2  11   0        7.93       10.14      1.26 o
   3  11   0        7.85       11.57      1.26 o
   4  11   0       26.10       29.30      3.14 o
   5  11   0        6.93        5.63      1.59 o
   6  11   0       48.75       52.29      3.12 o
   7  11   0        2.39       -0.28      1.28 o
   8  11   0        1.92       -0.09      1.26 o
  -5  12   0        0.74       -1.19      2.67 o
  -4  12   0       13.73       10.07      1.92 o
  -3  12   0        0.90       -1.15      1.15 o
  -2  12   0        4.23        3.21      0.96 o
  -1  12   0        0.78        1.68      0.87 o
   0  12   0        1.68        1.96      0.97 o
   1  12   0        3.04        2.20      1.11 o
   2  12   0        0.01       -0.70      1.26 o
   3  12   0        3.18        1.91      1.05 o
   4  12   0        3.49        2.11      1.24 o
   5  12   0        2.02        1.31      1.99 o
   6  12   0        0.29        0.16      1.42 o
   7  12   0        1.75        0.76      1.42 o
  -4  13   0        0.21       -0.96      1.60 o
  -3  13   0        0.86        2.38      1.34 o
  -2  13   0       16.99       22.55      1.63 o
  -1  13   0        8.22        9.64      1.23 o
   0  13   0        8.97        8.57      1.19 o
   1  13   0       48.90       51.87      2.15 o
   2  13   0       20.84       25.38      1.85 o
   3  13   0        2.41        2.56      1.99 o
   4  13   0        4.33        3.84      2.33 o
   5  13   0        0.02       -0.54      1.51 o
   6  13   0        3.73        2.07      1.70 o
  -2  14   0        0.26        1.34      1.45 o
  -1  14   0        0.16       -1.04      1.04 o
   0  14   0        7.01        6.25      1.20 o
   1  14   0        0.01        1.63      1.02 o
   2  14   0        5.90        6.09      1.26 o
   3  14   0        2.05        3.15      1.52 o
   4  14   0        0.02        0.02      1.53 o
   5  14   0        0.99       -0.70      1.73 o
  -5 -14   1        1.16        2.03      2.75 o
  -4 -14   1        0.12       -1.58      1.58 o
  -3 -14   1        0.52        3.15      1.46 o
  -2 -14   1        2.59        2.50      1.24 o
  -1 -14   1        9.60       10.10      1.87 o
   0 -14   1       23.30       25.35      1.81 o
   1 -14   1       10.58       10.28      1.27 o
   2 -14   1        0.35       -0.52      1.14 o
  -6 -13   1        0.74       -2.71      3.20 o
  -5 -13   1        0.55        2.21      1.71 o
  -4 -13   1        0.01        0.07      2.09 o
  -3 -13   1        2.85        1.23      1.32 o
  -2 -13   1        9.61        9.70      1.47 o
  -1 -13   1       18.69       19.13      1.75 o
   0 -13   1        0.02        0.02      1.16 o
   1 -13   1        2.45        4.01      1.15 o
   2 -13   1        2.36        0.25      0.95 o
   3 -13   1        2.90        2.16      1.32 o
   4 -13   1        3.90        5.56      2.12 o
  -7 -12   1        0.82        1.95      1.59 o
  -6 -12   1        2.44        2.31      1.93 o
  -5 -12   1        8.72        8.87      1.95 o
  -4 -12   1        9.48       10.94      1.65 o
  -3 -12   1        1.16        0.29      1.39 o
  -2 -12   1       12.31       13.09      1.43 o
  -1 -12   1       49.26       44.11      2.13 o
   0 -12   1       13.99       14.47      1.46 o
   1 -12   1        2.35        2.90      1.14 o
   2 -12   1        0.55        0.76      0.83 o
   3 -12   1       20.65       21.45      1.83 o
   4 -12   1       30.42       30.94      2.94 o
   5 -12   1        2.73        0.35      1.55 o
  -8 -11   1        0.43        2.82      1.63 o
  -7 -11   1        2.52        1.17      1.41 o
  -6 -11   1       44.90       44.09      6.02 o
  -5 -11   1        0.50       -0.05      1.31 o
  -4 -11   1        1.72        1.42      1.22 o
  -3 -11   1        0.45       -0.65      0.84 o
  -2 -11   1       31.93       31.41      1.72 o
  -1 -11   1      101.98       92.56      2.79 o
   0 -11   1       13.33       12.64      1.40 o
   1 -11   1       44.06       42.55      2.00 o
   2 -11   1      148.00      169.05      3.40 o
   3 -11   1       14.54       13.58      1.19 o
   4 -11   1       45.71       50.98      2.06 o
   5 -11   1        1.21       -0.53      1.41 o
   6 -11   1       16.31       18.32      2.38 o
   7 -11   1        0.11        0.56      1.50 o
  -9 -10   1        5.04        7.54      1.43 o
  -8 -10   1        1.54        1.43      0.95 o
  -7 -10   1        0.92       -0.04      1.06 o
  -6 -10   1        4.11        1.56      1.47 o
  -5 -10   1      114.38      115.45      4.25 o
  -4 -10   1       18.73       15.86      1.32 o
  -3 -10   1      115.51      108.03      2.78 o
  -2 -10   1        1.43        3.10      1.02 o
  -1 -10   1      124.79      127.23      3.04 o
   0 -10   1        1.83        0.73      0.90 o
   1 -10   1       41.53       40.42      1.85 o
   2 -10   1      128.63      126.94      3.13 o
   3 -10   1       11.89        9.39      0.96 o
   4 -10   1        3.45        0.96      0.96 o
   5 -10   1        0.34       -1.10      1.17 o
   6 -10   1        0.16       -1.61      1.61 o
   7 -10   1        0.21        1.31      1.45 o
  -9  -9   1       14.34       13.34      1.41 o
  -8  -9   1       12.67       12.63      1.49 o
  -7  -9   1       35.65       36.13      1.70 o
  -6  -9   1      106.54      105.95      2.75 o
  -5  -9   1       32.81       33.74      1.44 o
  -4  -9   1      135.86      143.42      2.51 o
  -3  -9   1       74.74       63.62      1.70 o
  -2  -9   1      141.58      138.98      2.46 o
  -1  -9   1        1.27        0.71      0.75 o
   0  -9   1       53.84       48.18      1.86 o
   1  -9   1       27.71       19.18      1.30 o
   2  -9   1       65.44       67.88      2.03 o
   3  -9   1       61.80       62.24      1.79 o
   4  -9   1        0.31       -0.70      0.70 o
   5  -9   1        4.99        3.36      1.31 o
   6  -9   1       13.50       10.41      1.52 o
   7  -9   1        4.04        3.17      2.37 o
   8  -9   1       10.80        5.96      1.70 o
 -10  -8   1        3.72        4.26      1.19 o
  -9  -8   1        4.64        4.65      0.90 o
  -8  -8   1        0.00       -0.80      0.80 o
  -7  -8   1       30.21       28.30      1.63 o
  -6  -8   1       99.12      109.90      3.04 o
  -5  -8   1       28.62       19.53      1.09 o
  -4  -8   1        0.00       -0.40      0.52 o
  -3  -8   1       31.50       31.59      1.15 o
  -2  -8   1       23.77       21.27      1.23 o
  -1  -8   1        0.07        0.36      0.42 o
   0  -8   1       70.01       71.80      1.62 o
   1  -8   1       11.41       10.07      0.84 o
   2  -8   1        0.00        0.51      0.51 o
   3  -8   1      127.97      111.53      1.83 o
   4  -8   1      224.92      214.46      2.71 o
   5  -8   1        0.01       -0.64      0.64 o
   6  -8   1        1.71        1.33      0.85 o
   7  -8   1        0.13       -0.43      0.82 o
   8  -8   1        4.49        6.02      1.68 o
   9  -8   1       12.10        9.11      1.49 o
 -10  -7   1       27.98       31.31      2.00 o
  -9  -7   1       24.45       25.34      1.30 o
  -8  -7   1       45.20       44.64      1.97 o
  -7  -7   1       79.28       81.17      2.20 o
  -6  -7   1      100.88      104.40      2.43 o
  -5  -7   1        0.98        0.51      0.63 o
  -4  -7   1      465.18      443.64      5.14 o
  -3  -7   1      269.45      255.03      3.18 o
  -2  -7   1      590.60      632.93      6.32 o
  -1  -7   1       39.13       38.59      1.59 o
   0  -7   1        0.03        0.20      0.43 o
   1  -7   1      588.37      585.18      6.22 o
   2  -7   1      114.51      117.85      1.74 o
   3  -7   1      569.79      594.00      5.73 o
   4  -7   1       27.29       24.42      0.87 o
   5  -7   1       48.30       45.89      1.82 o
   6  -7   1        0.49       -0.63      0.63 o
   7  -7   1      103.48      107.38      2.34 o
   8  -7   1       51.64       57.02      1.86 o
   9  -7   1        0.01        0.82      0.94 o
 -11  -6   1        7.50        8.40      1.59 o
 -10  -6   1        1.72        2.49      0.84 o
  -9  -6   1        1.17        1.05      0.64 o
  -8  -6   1        0.33        1.16      0.94 o
  -7  -6   1       24.42       20.49      1.14 o
  -6  -6   1      447.74      457.12      6.05 o
  -5  -6   1      146.11      146.52      2.34 o
  -4  -6   1       71.37       66.77      1.34 o
  -3  -6   1      626.82      669.34      6.96 o
  -2  -6   1        0.68        3.34      0.49 o
  -1  -6   1      385.72      457.11      4.47 o
   0  -6   1       49.35       63.14      1.21 o
   1  -6   1       17.72       22.16      0.90 o
   2  -6   1        5.64        2.97      0.43 o
   3  -6   1        1.25        1.52      0.41 o
   4  -6   1      403.52      373.48      3.34 o
   5  -6   1       89.74       86.14      1.75 o
   6  -6   1       37.00       33.49      1.61 o
   7  -6   1        0.63        0.24      0.71 o
   8  -6   1       67.92       71.52      2.29 o
   9  -6   1        0.56       -0.76      0.76 o
  10  -6   1       14.49       15.95      1.29 o
 -11  -5   1        2.77        3.58      1.20 o
 -10  -5   1       39.77       39.74      1.64 o
  -9  -5   1        1.59        0.65      0.67 o
  -8  -5   1        2.59        3.16      0.69 o
  -7  -5   1       23.87       19.40      1.04 o
  -6  -5   1      494.29      496.44      6.20 o
  -5  -5   1       32.27       25.86      1.53 o
  -4  -5   1      370.94      424.25      4.23 o
  -3  -5   1      240.02      253.55      2.84 o
  -2  -5   1       31.29       57.29      1.14 o
  -1  -5   1       52.76       39.74      0.94 o
   0  -5   1     2364.99     2299.70     17.11 o
   1  -5   1     1092.60     1231.85      9.13 o
   2  -5   1      131.43      152.93      1.72 o
   3  -5   1        4.42        4.14      0.45 o
   4  -5   1      105.94      100.55      1.33 o
   5  -5   1      620.13      656.76      5.82 o
   6  -5   1       34.78       40.17      1.27 o
   7  -5   1      120.91      112.06      2.10 o
   8  -5   1       74.21       79.48      1.84 o
   9  -5   1        0.00       -0.59      0.59 o
  10  -5   1        1.44        0.57      0.71 o
 -11  -4   1       37.23       42.71      5.82 o
 -10  -4   1        3.23        3.72      1.82 o
  -9  -4   1      142.02      138.08      2.82 o
  -8  -4   1      150.98      155.62      3.06 o
  -7  -4   1       28.01       22.87      1.61 o
  -6  -4   1       49.31       48.38      1.34 o
  -5  -4   1      178.10      188.80      2.46 o
  -4  -4   1      175.02      157.61      1.73 o
  -3  -4   1      154.35      143.59      1.78 o
  -2  -4   1      199.21      213.95      2.36 o
  -1  -4   1      423.50      504.47      4.76 o
   0  -4   1     1185.73     1070.31     13.93 o
   1  -4   1      121.06       76.44      0.95 o
   2  -4   1      193.53      181.78      1.82 o
   3  -4   1       31.48       31.55      0.73 o
   4  -4   1       19.28       16.10      0.53 o
   5  -4   1       51.10       48.04      0.91 o
   6  -4   1       35.31       36.53      1.11 o
   7  -4   1        0.98        0.25      0.49 o
   8  -4   1       75.26       82.49      1.73 o
   9  -4   1        2.20        0.89      0.59 o
  10  -4   1        0.12        1.04      0.73 o
  11  -4   1        0.11       -1.91      2.39 o
 -11  -3   1        0.30       -2.25      2.25 o
 -10  -3   1        0.78       -0.93      1.58 o
  -9  -3   1       27.08       25.42      2.92 o
  -8  -3   1       52.53       58.35      1.60 o
  -7  -3   1       59.97       57.33      2.59 o
  -6  -3   1       76.12       65.08      1.74 o
  -5  -3   1        9.01       10.21      0.58 o
  -4  -3   1       44.75       47.91      1.02 o
  -3  -3   1      272.26      260.36      2.62 o
  -2  -3   1     2650.17     2785.47     21.29 o
  -1  -3   1     1056.75     1297.72      9.61 o
   0  -3   1     2059.68     2291.32     18.84 o
   1  -3   1        7.13        8.52      0.29 o
   2  -3   1      878.88      966.24      7.10 o
   3  -3   1       10.46       13.69      0.41 o
   4  -3   1      253.26      244.17      2.09 o
   5  -3   1      241.15      231.19      2.38 o
   6  -3   1      152.90      161.29      1.98 o
   7  -3   1      215.60      228.59      2.85 o
   8  -3   1       14.55       11.25      0.68 o
   9  -3   1        8.85       13.65      0.83 o
  10  -3   1        2.11        1.45      0.64 o
  11  -3   1        6.18        4.45      1.30 o
 -11  -2   1       17.69       27.09      5.09 o
 -10  -2   1       21.81       16.18      2.69 o
  -9  -2   1       41.92       40.03      3.24 o
  -8  -2   1        8.46        9.32      0.87 o
  -7  -2   1      545.77      551.46      6.25 o
  -6  -2   1        4.05        4.96      0.36 o
  -5  -2   1       37.77       38.13      0.77 o
  -4  -2   1        7.68        8.62      0.38 o
  -3  -2   1       20.36       32.97      0.57 o
  -2  -2   1      129.77      120.51      1.48 o
  -1  -2   1       22.17       49.69      0.59 o
   0  -2   1     1410.03     1466.50     12.23 o
   1  -2   1     8800.11     9515.19     57.38 o
   2  -2   1        2.00       -0.19      0.19 o
   3  -2   1     1549.39     1678.76     11.87 o
   4  -2   1      114.66      127.15      1.25 o
   5  -2   1       69.42       78.13      1.23 o
   6  -2   1       29.31       34.75      0.86 o
   7  -2   1       88.23       96.70      2.00 o
   8  -2   1       61.04       59.71      1.69 o
   9  -2   1       10.31        8.14      0.64 o
  10  -2   1        5.99        3.91      0.59 o
  11  -2   1        0.63       -0.76      0.76 o
 -11  -1   1        6.04        7.78      2.33 o
 -10  -1   1        1.42        2.06      1.76 o
  -9  -1   1       11.17        9.24      2.02 o
  -8  -1   1       41.82       36.69      2.93 o
  -7  -1   1       96.14       81.24      1.31 o
  -6  -1   1       29.92       28.96      0.70 o
  -5  -1   1      358.22      386.29      3.88 o
  -4  -1   1     1744.16     1773.15     16.26 o
  -3  -1   1      526.03      541.34      5.19 o
  -2  -1   1        2.47        2.21      0.29 o
  -1  -1   1     3104.35     3350.63     24.23 o
   0  -1   1     1991.74     1715.33     31.83 o
   1  -1   1     1111.42     1143.62      6.77 o
   2  -1   1    17482.20    18355.36    200.50 o
   3  -1   1       14.37       15.82      0.45 o
   4  -1   1        3.73        4.21      0.34 o
   5  -1   1      593.45      619.31      5.66 o
   6  -1   1       57.97       40.58      0.78 o
   7  -1   1        7.52       10.03      0.52 o
   8  -1   1        5.58        4.50      0.58 o
   9  -1   1      119.18      128.48      3.09 o
  10  -1   1        0.36        1.42      1.52 o
  11  -1   1        5.71        7.12      3.36 o
 -11   0   1       21.22       23.27      4.33 o
 -10   0   1       28.24       32.13      6.74 o
  -9   0   1       33.63       29.87      2.92 o
  -8   0   1       64.10       70.44      1.86 o
  -7   0   1      661.00      640.39      6.82 o
  -6   0   1      178.05      190.30      2.48 o
  -5   0   1      136.02      150.66      1.68 o
  -4   0   1      201.83      218.01      2.21 o
  -3   0   1      408.65      379.58      3.54 o
  -2   0   1      155.12      201.58      2.94 o
  -1   0   1     3215.06     3549.97     48.37 o
   0   0   1     3476.69       -0.03      0.03 o
   1   0   1     2097.97     2288.02     72.36 o
   2   0   1      263.08      187.25      1.96 o
   3   0   1     1440.36     1521.85     23.28 o
   4   0   1        5.57       11.97      1.23 o
   5   0   1      562.51      578.29     11.28 o
   6   0   1       14.17       10.23      2.23 o
   7   0   1       17.27       12.91      1.67 o
   8   0   1       25.88       28.94      2.55 o
   9   0   1        3.10        3.45      1.66 o
  10   0   1        6.04        3.54      1.69 o
  11   0   1        3.06        3.52      1.95 o
 -11   1   1        1.43        0.88      0.93 o
 -10   1   1        0.96        2.44      1.91 o
  -9   1   1        2.64        1.37      0.98 o
  -8   1   1       11.44       13.58      0.82 o
  -7   1   1       73.11       71.04      1.36 o
  -6   1   1       14.87       11.94      0.49 o
  -5   1   1        0.01       -0.26      0.26 o
  -4   1   1      249.16      276.55      2.81 o
  -3   1   1      367.55      372.02      6.56 o
  -2   1   1      353.75      262.44      3.85 o
  -1   1   1     2417.57     2541.06     15.31 o
   0   1   1      126.89      143.78      2.05 o
   1   1   1     4380.29     4618.96     29.94 o
   2   1   1       52.78       32.78      0.51 o
   3   1   1      108.48       97.19      1.26 o
   4   1   1      109.04       94.86      4.22 o
   5   1   1       24.33       27.86      2.58 o
   6   1   1      263.80      257.91      9.05 o
   7   1   1      179.56      165.02      5.36 o
   8   1   1        2.67        3.31      1.63 o
   9   1   1       19.97       20.51      2.40 o
  10   1   1        3.57        4.13      2.21 o
  11   1   1       44.91       60.69      4.49 o
 -11   2   1        1.85        2.78      1.14 o
 -10   2   1       19.74       22.04      1.19 o
  -9   2   1       58.20       61.33      1.28 o
  -8   2   1       13.17       12.84      0.65 o
  -7   2   1      114.75      108.02      1.60 o
  -6   2   1       95.75       89.71      1.08 o
  -5   2   1     1068.95     1141.56     14.67 o
  -4   2   1       25.11       21.67      0.65 o
  -3   2   1      129.37      121.68      1.25 o
  -2   2   1        1.42        3.05      0.24 o
  -1   2   1      245.41      252.75      1.95 o
   0   2   1     6305.62     6503.03     47.88 o
   1   2   1      234.55      185.35      1.63 o
   2   2   1      349.71      321.26      3.17 o
   3   2   1      627.03      639.43      6.08 o
   4   2   1      549.62      632.06      6.05 o
   5   2   1      523.68      547.66      5.33 o
   6   2   1       99.38      106.48      1.32 o
   7   2   1        0.01       -0.92      1.52 o
   8   2   1       11.31       11.88      3.07 o
   9   2   1       43.15       47.37      3.43 o
  10   2   1        9.59        8.05      2.09 o
  11   2   1       13.51       16.63      2.82 o
 -11   3   1        0.68        0.03      1.30 o
 -10   3   1        1.76        2.62      0.85 o
  -9   3   1        0.70       -0.23      0.62 o
  -8   3   1       15.13       12.73      0.75 o
  -7   3   1       85.16       73.00      1.48 o
  -6   3   1        1.08        1.44      0.44 o
  -5   3   1        1.19        0.84      0.33 o
  -4   3   1       10.25       14.80      0.46 o
  -3   3   1      182.75      189.30      1.84 o
  -2   3   1     1744.45     1887.76     14.22 o
  -1   3   1     1568.94     1641.78     11.56 o
   0   3   1      226.55      251.47      2.46 o
   1   3   1      262.43      233.85      2.25 o
   2   3   1       63.03       53.36      0.84 o
   3   3   1     3002.23     3162.34     26.09 o
   4   3   1      755.42      741.00      6.50 o
   5   3   1       35.58       48.48      0.93 o
   6   3   1       23.70       19.96      0.66 o
   7   3   1      263.08      277.09      3.51 o
   8   3   1       19.09       16.68      0.87 o
   9   3   1        1.51       -0.65      2.41 o
  10   3   1       87.19       81.65     10.25 o
  11   3   1       86.70       94.86      5.64 o
 -10   4   1       15.20       14.98      1.28 o
  -9   4   1       12.67       15.49      1.05 o
  -8   4   1        7.42        4.90      0.79 o
  -7   4   1       57.10       53.66      1.42 o
  -6   4   1      201.88      211.06      2.87 o
  -5   4   1      252.30      257.48      2.59 o
  -4   4   1       37.43       46.98      0.92 o
  -3   4   1     1145.64     1152.16      9.12 o
  -2   4   1       97.85      126.14      1.56 o
  -1   4   1      584.99      551.62      4.33 o
   0   4   1     1902.98     2000.90     16.08 o
   1   4   1     1169.08     1322.64     10.67 o
   2   4   1      286.22      273.03      2.90 o
   3   4   1      258.60      244.08      2.77 o
   4   4   1      516.48      675.27      5.95 o
   5   4   1        2.26        0.16      0.36 o
   6   4   1      140.58      142.51      2.24 o
   7   4   1       20.67       22.27      1.36 o
   8   4   1      344.48      331.28      5.11 o
   9   4   1      149.39      138.77      2.73 o
  10   4   1       13.08       10.89      3.67 o
  11   4   1        8.18        7.07      5.25 o
 -10   5   1       23.08       24.50      1.34 o
  -9   5   1        1.62        0.80      0.77 o
  -8   5   1       20.35       24.13      1.62 o
  -7   5   1        0.03       -0.18      0.66 o
  -6   5   1      119.14      119.04      2.42 o
  -5   5   1        2.41       -0.53      0.88 o
  -4   5   1        5.05        8.83      0.60 o
  -3   5   1       40.89       56.19      1.16 o
  -2   5   1      885.19      964.29      7.35 o
  -1   5   1      355.36      441.49      3.74 o
   0   5   1       19.11        6.75      0.48 o
   1   5   1     1813.99     2020.06     17.40 o
   2   5   1      492.20      484.15      5.29 o
   3   5   1       12.52        8.65      0.55 o
   4   5   1        2.86        2.41      0.45 o
   5   5   1      835.38      872.18      8.34 o
   6   5   1        0.04       -0.46      0.54 o
   7   5   1       42.51       45.02      1.38 o
   8   5   1      235.81      223.38      3.37 o
   9   5   1        2.11        1.74      0.60 o
  10   5   1        9.92       11.13      1.02 o
  11   5   1       23.56       26.65      2.08 o
 -10   6   1        1.60        1.59      0.94 o
  -9   6   1        7.80        8.25      1.08 o
  -8   6   1       76.64       81.03      2.24 o
  -7   6   1        0.01       -0.69      0.69 o
  -6   6   1       49.16       48.87      1.85 o
  -5   6   1      275.14      280.24      3.62 o
  -4   6   1       10.68        7.23      0.67 o
  -3   6   1      137.20      150.12      2.12 o
  -2   6   1        5.51        9.23      0.56 o
  -1   6   1        5.70       11.50      0.81 o
   0   6   1      566.20      560.41      4.69 o
   1   6   1       16.33       22.09      0.83 o
   2   6   1        2.32        5.91      0.62 o
   3   6   1       28.82       23.72      1.19 o
   4   6   1      299.95      307.14      3.66 o
   5   6   1      276.29      280.74      3.85 o
   6   6   1      303.91      294.19      4.75 o
   7   6   1        1.37        1.31      0.69 o
   8   6   1       27.35       24.45      1.50 o
   9   6   1       78.76       73.23      1.70 o
  10   6   1       21.97       20.22      1.12 o
  11   6   1        1.79        4.97      1.35 o
  -9   7   1        2.92        4.19      1.05 o
  -8   7   1        0.44       -0.36      0.84 o
  -7   7   1        0.53       -0.79      0.79 o
  -6   7   1        0.14       -0.21      0.70 o
  -5   7   1       12.59       14.43      0.97 o
  -4   7   1      114.99      111.47      1.98 o
  -3   7   1       34.49       33.01      1.10 o
  -2   7   1        4.99        5.15      0.58 o
  -1   7   1      119.40      109.41      2.37 o
   0   7   1       25.17       31.04      0.91 o
   1   7   1       44.90       44.03      1.29 o
   2   7   1       33.79       36.13      1.17 o
   3   7   1       13.33       10.66      0.76 o
   4   7   1       13.77       11.42      0.79 o
   5   7   1      228.00      237.11      3.17 o
   6   7   1      131.53      136.84      3.62 o
   7   7   1        0.01        0.17      0.72 o
   8   7   1        4.71        4.02      0.85 o
   9   7   1        0.88        1.19      0.62 o
  10   7   1        1.06        0.42      0.69 o
  11   7   1        1.34        2.36      0.97 o
  -9   8   1        0.00       -1.11      1.11 o
  -8   8   1        2.08       -0.87      0.87 o
  -7   8   1        0.48        0.85      1.12 o
  -6   8   1       23.40       23.90      1.39 o
  -5   8   1        0.53       -0.04      0.75 o
  -4   8   1       37.75       33.67      1.21 o
  -3   8   1      176.84      180.17      2.63 o
  -2   8   1      288.10      272.71      4.33 o
  -1   8   1      100.34      100.63      1.68 o
   0   8   1       17.81       24.32      0.95 o
   1   8   1       32.62       29.89      1.58 o
   2   8   1        3.98        5.83      0.72 o
   3   8   1       11.48        8.71      0.83 o
   4   8   1      466.91      464.89      5.49 o
   5   8   1      410.93      367.11      5.19 o
   6   8   1      182.75      171.57      3.74 o
   7   8   1       10.32        6.90      1.06 o
   8   8   1       13.65       12.36      1.18 o
   9   8   1       26.67       26.44      1.35 o
  10   8   1       10.48       10.96      0.96 o
  -8   9   1        0.39       -1.56      1.72 o
  -7   9   1       19.56       19.26      1.64 o
  -6   9   1        8.47        7.77      1.52 o
  -5   9   1        2.32        1.55      1.06 o
  -4   9   1        0.54       -0.16      0.76 o
  -3   9   1       12.35       13.39      1.01 o
  -2   9   1       63.70       68.77      1.64 o
  -1   9   1        7.85        7.42      0.71 o
   0   9   1      228.48      241.83      3.74 o
   1   9   1        2.00        1.97      0.83 o
   2   9   1       38.99       41.74      1.40 o
   3   9   1      186.31      169.89      3.00 o
   4   9   1      159.83      185.98      3.13 o
   5   9   1       75.59       65.74      2.07 o
   6   9   1       52.84       57.18      2.28 o
   7   9   1        0.51       -0.75      0.75 o
   8   9   1        0.49        0.17      0.87 o
   9   9   1        1.08        2.09      1.25 o
  10   9   1        9.31        8.38      0.88 o
  -7  10   1        3.70        1.34      2.35 o
  -6  10   1        9.31        5.83      2.62 o
  -5  10   1        1.72        1.82      1.32 o
  -4  10   1       56.10       52.43      2.27 o
  -3  10   1        8.85        9.02      1.15 o
  -2  10   1       31.13       22.23      1.35 o
  -1  10   1       50.21       48.44      1.68 o
   0  10   1      281.68      259.73      3.76 o
   1  10   1       99.00       96.16      2.96 o
   2  10   1       96.69       92.91      4.03 o
   3  10   1       10.73        9.17      1.12 o
   4  10   1        8.10        9.17      1.12 o
   5  10   1       49.18       53.68      2.46 o
   6  10   1       26.07       25.95      1.84 o
   7  10   1        0.45        0.06      1.07 o
   8  10   1       10.62        9.90      1.34 o
   9  10   1        0.16       -0.22      0.84 o
  -6  11   1        0.00       -2.19      2.55 o
  -5  11   1        2.56        1.56      2.64 o
  -4  11   1        7.87        4.78      1.91 o
  -3  11   1        9.83        9.73      1.26 o
  -2  11   1       30.23       27.02      1.64 o
  -1  11   1       34.80       31.87      1.50 o
   0  11   1        0.94        2.79      0.86 o
   1  11   1        7.48        6.49      1.08 o
   2  11   1        7.67       12.19      1.32 o
   3  11   1        2.07        0.57      0.87 o
   4  11   1       38.49       35.74      2.77 o
   5  11   1       10.15       15.44      1.99 o
   6  11   1        5.68        2.13      1.51 o
   7  11   1        7.86        9.40      1.78 o
   8  11   1        1.25        0.20      1.07 o
  -5  12   1        0.16       -0.94      2.26 o
  -4  12   1        0.34       -0.80      1.83 o
  -3  12   1       19.11       15.30      1.73 o
  -2  12   1        7.41        7.76      1.60 o
  -1  12   1        9.77       12.16      1.30 o
   0  12   1       21.66       17.56      1.29 o
   1  12   1        4.43        5.88      1.01 o
   2  12   1       11.08       11.83      1.22 o
   3  12   1       28.76       26.42      1.72 o
   4  12   1        0.34       -0.22      1.07 o
   5  12   1        9.98       10.20      2.00 o
   6  12   1        8.22        9.80      1.95 o
   7  12   1        4.37        3.97      1.37 o
   8  12   1        0.19        0.37      1.00 o
  -4  13   1        0.00        0.19      1.70 o
  -3  13   1        1.20        3.08      1.40 o
  -2  13   1        2.72        2.38      1.19 o
  -1  13   1       14.19       14.25      1.62 o
   0  13   1        0.02       -0.61      0.87 o
   1  13   1       17.61       17.79      1.38 o
   2  13   1       16.91       20.39      1.52 o
   3  13   1        3.10        2.69      1.07 o
   4  13   1        0.06       -0.41      1.02 o
   5  13   1        0.01       -0.42      1.13 o
   6  13   1        0.16        1.37      1.20 o
  -2  14   1        2.05        2.34      1.47 o
  -1  14   1        9.00       10.85      2.43 o
   0  14   1        0.80       -0.86      1.04 o
   1  14   1        0.94        2.10      1.00 o
   2  14   1       12.94       13.78      1.40 o
   3  14   1        4.04        5.41      1.23 o
   4  14   1        4.85        6.98      1.53 o
   5  14   1       16.72       18.33      2.15 o
  -4 -14   2        1.20        0.56      1.75 o
  -3 -14   2        1.60        0.96      1.36 o
  -2 -14   2        4.96        5.57      1.60 o
  -1 -14   2        5.76        5.75      1.44 o
   0 -14   2       25.68       33.07      3.04 o
   1 -14   2       13.79       19.59      1.70 o
   2 -14   2        0.78       -0.84      1.17 o
  -6 -13   2        0.17       -0.19      1.60 o
  -5 -13   2        0.98       -2.35      3.33 o
  -4 -13   2        0.18        1.76      1.66 o
  -3 -13   2        0.35        0.21      1.30 o
  -2 -13   2        7.45        9.74      1.46 o
  -1 -13   2        0.02        0.22      1.20 o
   0 -13   2        3.03        2.95      1.21 o
   1 -13   2        3.91        6.67      1.33 o
   2 -13   2        1.46        3.79      1.63 o
   3 -13   2        0.35       -1.08      1.08 o
   4 -13   2        3.13        4.06      2.66 o
  -7 -12   2       42.61       44.97      3.16 o
  -6 -12   2        4.68        5.51      3.74 o
  -5 -12   2        3.22        2.63      1.59 o
  -4 -12   2       23.22       22.55      1.98 o
  -3 -12   2        6.26        4.55      1.19 o
  -2 -12   2       33.55       34.12      1.93 o
  -1 -12   2       26.87       31.50      1.89 o
   0 -12   2       28.15       27.09      1.80 o
   1 -12   2       14.35       12.39      1.51 o
   2 -12   2       26.31       30.77      2.03 o
   3 -12   2       27.43       29.60      1.93 o
   4 -12   2       33.00       28.83      4.18 o
   5 -12   2        4.08        6.16      2.06 o
  -8 -11   2        3.59        5.74      1.70 o
  -7 -11   2        0.06        3.18      1.62 o
  -6 -11   2        2.76       -0.49      1.35 o
  -5 -11   2        1.53        0.95      2.55 o
  -4 -11   2        3.73        4.38      1.29 o
  -3 -11   2        2.50        0.92      0.95 o
  -2 -11   2        0.06       -0.07      1.25 o
  -1 -11   2       86.41       75.84      4.09 o
   0 -11   2       17.69       19.24      1.54 o
   1 -11   2        3.23        2.32      1.07 o
   2 -11   2       20.81       14.22      1.45 o
   3 -11   2        2.90        1.60      1.02 o
   4 -11   2       72.32       72.27      2.59 o
   5 -11   2        0.00       -0.54      1.26 o
   6 -11   2       14.24       11.17      2.16 o
   7 -11   2        0.00        0.22      1.49 o
  -9 -10   2        3.68        2.88      1.37 o
  -8 -10   2        2.59        1.63      1.50 o
  -7 -10   2       11.64       11.31      1.48 o
  -6 -10   2       60.89       60.63      3.17 o
  -5 -10   2       12.60        8.46      1.78 o
  -4 -10   2       27.43       26.24      1.81 o
  -3 -10   2        1.42        5.98      1.44 o
  -2 -10   2       47.79       55.88      2.37 o
  -1 -10   2      185.47      164.96      3.54 o
   0 -10   2      108.08      114.27      2.97 o
   1 -10   2       17.81       17.96      1.40 o
   2 -10   2       94.20       85.31      2.58 o
   3 -10   2        0.18        0.07      0.92 o
   4 -10   2        1.40        1.05      0.92 o
   5 -10   2       16.87       16.96      1.86 o
   6 -10   2        1.38        0.12      1.68 o
   7 -10   2       14.12       15.74      3.02 o
  -9  -9   2       11.23       14.10      1.92 o
  -8  -9   2       10.87       12.77      1.24 o
  -7  -9   2       10.25        8.50      1.16 o
  -6  -9   2        7.46        7.15      1.10 o
  -5  -9   2        6.49        6.66      1.10 o
  -4  -9   2      181.85      174.62      2.81 o
  -3  -9   2      162.95      136.25      2.47 o
  -2  -9   2       20.73       23.45      1.41 o
  -1  -9   2       20.99       18.13      2.12 o
   0  -9   2       32.93       33.62      1.67 o
   1  -9   2        1.25        0.71      0.80 o
   2  -9   2       46.85       44.66      1.87 o
   3  -9   2        2.71        1.22      0.85 o
   4  -9   2       16.67       21.61      1.19 o
   5  -9   2        0.23       -0.99      1.34 o
   6  -9   2        1.51       -0.75      2.63 o
   7  -9   2        0.17       -0.96      2.67 o
   8  -9   2        2.01        2.98      1.52 o
 -10  -8   2        0.43        0.59      0.81 o
  -9  -8   2       13.26       12.61      1.08 o
  -8  -8   2       17.05       21.13      1.25 o
  -7  -8   2       45.76       49.74      1.74 o
  -6  -8   2      121.62      130.22      3.88 o
  -5  -8   2       32.00       32.25      1.54 o
  -4  -8   2        0.15        0.90      0.56 o
  -3  -8   2        6.27        4.27      0.68 o
  -2  -8   2      168.32      180.62      3.01 o
  -1  -8   2       44.03       38.28      1.36 o
   0  -8   2        2.15        2.54      0.54 o
   1  -8   2       41.57       43.91      1.47 o
   2  -8   2       42.36       30.85      1.33 o
   3  -8   2        3.69        3.76      0.79 o
   4  -8   2       45.58       49.94      1.26 o
   5  -8   2      103.85      106.64      1.91 o
   6  -8   2       56.11       53.30      2.05 o
   7  -8   2        7.97       12.29      1.13 o
   8  -8   2        2.64        2.14      0.94 o
   9  -8   2       27.20       35.87      2.88 o
 -10  -7   2        6.77        5.64      1.21 o
  -9  -7   2        8.10        8.25      0.89 o
  -8  -7   2        0.68        0.25      0.64 o
  -7  -7   2      245.79      248.57      3.75 o
  -6  -7   2        0.05        0.53      0.66 o
  -5  -7   2       38.72       41.38      1.28 o
  -4  -7   2      700.51      737.59      6.70 o
  -3  -7   2      492.70      500.45      5.28 o
  -2  -7   2      105.91       93.78      1.79 o
  -1  -7   2        4.65        3.24      0.66 o
   0  -7   2       12.61       13.76      0.70 o
   1  -7   2        1.55        1.23      0.40 o
   2  -7   2      103.65      102.91      1.79 o
   3  -7   2       88.32       77.70      1.40 o
   4  -7   2       58.27       53.54      1.21 o
   5  -7   2       14.15       11.33      0.75 o
   6  -7   2        5.13        2.80      0.76 o
   7  -7   2        1.27        0.48      0.88 o
   8  -7   2       35.29       37.17      2.21 o
   9  -7   2        1.66        3.45      0.94 o
 -10  -6   2        3.44        2.82      0.84 o
  -9  -6   2       10.68        9.78      0.85 o
  -8  -6   2        1.55        2.31      0.83 o
  -7  -6   2        0.72        1.40      0.65 o
  -6  -6   2       88.58       87.77      1.93 o
  -5  -6   2      234.00      248.14      3.08 o
  -4  -6   2      174.71      168.50      2.16 o
  -3  -6   2        0.71        0.93      0.40 o
  -2  -6   2      496.28      564.11      5.19 o
  -1  -6   2      241.97      253.77      2.92 o
   0  -6   2     1016.03     1161.67      9.25 o
   1  -6   2       54.81       42.02      1.26 o
   2  -6   2        0.20       -0.39      0.39 o
   3  -6   2       81.47       69.16      1.23 o
   4  -6   2      803.32      836.91      6.75 o
   5  -6   2       53.26       55.37      1.11 o
   6  -6   2        9.13        6.06      0.75 o
   7  -6   2      104.61      103.12      2.19 o
   8  -6   2       26.15       25.57      1.30 o
   9  -6   2       65.03       75.22      2.52 o
  10  -6   2        3.94        6.72      0.96 o
 -11  -5   2        1.12        0.81      0.97 o
 -10  -5   2        9.31       10.87      0.96 o
  -9  -5   2        9.44       13.62      0.84 o
  -8  -5   2       16.13       19.05      1.04 o
  -7  -5   2      558.17      551.18      6.95 o
  -6  -5   2      348.38      347.76      4.99 o
  -5  -5   2      116.25      127.92      1.76 o
  -4  -5   2       23.96       28.26      0.95 o
  -3  -5   2       92.81       86.46      1.54 o
  -2  -5   2       89.26       70.40      1.18 o
  -1  -5   2       14.10       14.66      0.69 o
   0  -5   2        1.80        1.19      0.30 o
   1  -5   2      175.76      188.92      2.26 o
   2  -5   2       57.78       46.32      0.90 o
   3  -5   2      296.39      293.20      2.79 o
   4  -5   2        2.84        1.71      0.40 o
   5  -5   2       10.23        9.52      0.63 o
   6  -5   2       36.23       33.17      1.68 o
   7  -5   2        1.75        0.81      0.60 o
   8  -5   2       19.56       22.87      1.12 o
   9  -5   2        0.60       -0.61      0.66 o
  10  -5   2        0.05       -0.61      0.68 o
 -11  -4   2       12.11       14.91      1.80 o
 -10  -4   2        0.57        0.33      0.78 o
  -9  -4   2       26.84       28.31      1.38 o
  -8  -4   2       60.58       62.72      1.93 o
  -7  -4   2      232.88      229.51      4.03 o
  -6  -4   2      173.01      169.64      3.24 o
  -5  -4   2      125.94      126.52      1.83 o
  -4  -4   2      315.81      303.47      3.52 o
  -3  -4   2      207.92      208.61      2.21 o
  -2  -4   2       26.82       37.66      0.90 o
  -1  -4   2      146.58      197.16      2.10 o
   0  -4   2       11.79        4.09      0.33 o
   1  -4   2      693.53      659.32      4.80 o
   2  -4   2      108.28      131.94      1.48 o
   3  -4   2      578.02      591.81      4.72 o
   4  -4   2      460.42      466.83      3.96 o
   5  -4   2      263.14      259.45      2.49 o
   6  -4   2      104.05       98.33      2.19 o
   7  -4   2       15.56       20.03      0.88 o
   8  -4   2        6.17        4.91      0.68 o
   9  -4   2       25.20       21.94      1.01 o
  10  -4   2        5.28        7.79      0.95 o
  11  -4   2       11.43       11.56      1.06 o
 -11  -3   2        8.56       10.54      1.68 o
 -10  -3   2        8.89        8.49      1.15 o
  -9  -3   2       97.81       98.76      3.29 o
  -8  -3   2       58.70       54.63      1.58 o
  -7  -3   2        0.40       -0.78      0.94 o
  -6  -3   2       44.18       50.22      1.28 o
  -5  -3   2      225.69      208.77      2.93 o
  -4  -3   2       94.89      116.90      1.83 o
  -3  -3   2      222.47      234.07      4.11 o
  -2  -3   2        6.70        4.04      0.45 o
  -1  -3   2       62.48       27.14      0.59 o
   0  -3   2     2638.00     2639.92     20.29 o
   1  -3   2        1.02        8.96      0.36 o
   2  -3   2     2629.07     2735.84     19.13 o
   3  -3   2      618.24      624.75      4.81 o
   4  -3   2       11.20       13.13      0.70 o
   5  -3   2      104.89      110.06      1.51 o
   6  -3   2        0.13        0.25      0.35 o
   7  -3   2       35.74       36.09      1.02 o
   8  -3   2        4.42        8.54      0.65 o
   9  -3   2       23.26       23.88      0.94 o
  10  -3   2       18.06       14.14      0.97 o
  11  -3   2        2.42        1.93      0.91 o
 -11  -2   2        3.02        0.97      2.97 o
 -10  -2   2       37.78       38.97      3.60 o
  -9  -2   2      112.59      117.93      4.16 o
  -8  -2   2       18.46       19.16      1.48 o
  -7  -2   2      385.62      370.26      5.20 o
  -6  -2   2      236.20      224.54      2.67 o
  -5  -2   2       27.98       28.06      0.77 o
  -4  -2   2      105.07      108.80      2.13 o
  -3  -2   2      414.20      467.03      5.99 o
  -2  -2   2      525.98      533.42      4.44 o
  -1  -2   2     5112.22     5332.22     38.37 o
   0  -2   2        8.65       18.14      0.56 o
   1  -2   2     1088.09     1354.70      9.51 o
   2  -2   2     3793.09     4393.83     36.27 o
   3  -2   2        5.85        5.75      0.28 o
   4  -2   2     1394.29     1563.28     12.69 o
   5  -2   2       47.06       53.96      0.88 o
   6  -2   2       79.03      101.54      1.45 o
   7  -2   2      121.99      126.62      1.96 o
   8  -2   2       55.98       60.34      1.34 o
   9  -2   2        1.99        1.20      0.40 o
  10  -2   2       10.05       10.40      0.71 o
  11  -2   2       35.19       36.20      3.95 o
 -11  -1   2        0.99       -0.43      2.85 o
 -10  -1   2        8.99        5.42      2.07 o
  -9  -1   2       86.24       92.39      2.59 o
  -8  -1   2      158.58      154.90      3.00 o
  -7  -1   2       17.42       14.37      0.69 o
  -6  -1   2        3.27        2.23      0.34 o
  -5  -1   2       34.67       50.69      1.29 o
  -4  -1   2        6.27        4.47      0.40 o
  -3  -1   2      402.06      482.17      4.32 o
  -2  -1   2     1744.50     1953.66     16.28 o
  -1  -1   2    11731.67    12395.60     94.54 o
   0  -1   2      198.00      125.70      1.44 o
   1  -1   2      349.56      364.50      2.61 o
   2  -1   2    21820.98    23910.44    194.30 o
   3  -1   2     1110.48     1178.45      8.32 o
   4  -1   2       31.40       16.62      0.54 o
   5  -1   2        0.72        0.17      0.37 o
   6  -1   2       92.08       90.83      1.30 o
   7  -1   2        3.67        3.60      0.42 o
   8  -1   2       81.12       82.24      1.76 o
   9  -1   2        0.16       -0.54      0.66 o
  10  -1   2        0.15       -0.75      1.41 o
  11  -1   2        0.01       -2.00      2.66 o
 -11   0   2        7.21        6.31      2.72 o
 -10   0   2        5.63        3.62      0.87 o
  -9   0   2       23.37       24.23      1.50 o
  -8   0   2       20.57       22.90      1.08 o
  -7   0   2        0.67       -0.33      0.95 o
  -6   0   2        0.60        0.67      0.33 o
  -5   0   2      429.01      510.38      6.34 o
  -4   0   2      188.82      190.15      2.26 o
  -3   0   2      593.50      584.21      6.26 o
  -2   0   2     2277.07     2368.44     19.88 o
  -1   0   2        8.68       11.76      0.51 o
   0   0   2      647.97      735.17      6.04 o
   1   0   2     1418.92     1495.23     10.08 o
   2   0   2     6219.07     6510.22     62.05 o
   3   0   2      128.58      123.98      1.36 o
   4   0   2      660.62      762.97      7.20 o
   5   0   2       78.39      102.46      1.25 o
   6   0   2      318.84      314.23      3.12 o
   7   0   2       23.19       22.66      0.76 o
   8   0   2      156.88      144.04      3.03 o
   9   0   2       58.48       60.07      3.62 o
  10   0   2       57.19       59.35      3.96 o
  11   0   2        5.30        6.33      3.40 o
 -11   1   2        2.03        3.39      1.55 o
 -10   1   2        1.62        1.33      0.99 o
  -9   1   2       36.56       38.52      1.40 o
  -8   1   2      144.93      154.01      2.35 o
  -7   1   2       24.54       25.02      1.15 o
  -6   1   2      104.63       91.40      1.46 o
  -5   1   2       24.02       42.61      1.24 o
  -4   1   2      164.67      161.54      1.74 o
  -3   1   2     1114.99     1140.29      8.80 o
  -2   1   2      151.33      127.60      1.33 o
  -1   1   2     1544.31     1722.87     12.00 o
   0   1   2    15301.94    15145.52    129.96 o
   1   1   2       56.83       64.37      1.23 o
   2   1   2     1279.95     1391.41     12.24 o
   3   1   2       21.62       36.26      0.90 o
   4   1   2      632.76      604.69      6.26 o
   5   1   2        6.28        5.70      0.31 o
   6   1   2        6.47        8.70      0.42 o
   7   1   2       73.40       67.66      3.28 o
   8   1   2      161.65      167.88      5.69 o
   9   1   2        8.15       10.29      2.00 o
  10   1   2       11.50       11.72      2.24 o
  11   1   2        0.07        0.10      1.64 o
 -11   2   2        0.15        0.34      1.13 o
 -10   2   2       11.68       11.42      1.21 o
  -9   2   2        5.23        5.21      0.90 o
  -8   2   2        0.05        0.39      0.54 o
  -7   2   2       33.26       34.07      1.55 o
  -6   2   2       14.76       17.95      0.63 o
  -5   2   2       15.95       23.09      0.70 o
  -4   2   2     1122.52     1137.42      8.92 o
  -3   2   2       86.33      100.98      1.25 o
  -2   2   2      380.89      356.18      2.91 o
  -1   2   2      453.46      411.95      3.43 o
   0   2   2        1.72        3.06      0.29 o
   1   2   2       22.70       25.92      0.51 o
   2   2   2      153.68      146.30      1.67 o
   3   2   2       63.61       80.60      1.08 o
   4   2   2       52.88       82.00      1.36 o
   5   2   2      321.63      367.57      3.42 o
   6   2   2        2.15        2.42      0.30 o
   7   2   2       50.73       43.95      0.82 o
   8   2   2      172.73      187.97      8.62 o
   9   2   2      132.62      136.89      7.89 o
  10   2   2        0.00        1.04      1.57 o
  11   2   2        6.23        6.86      2.22 o
 -10   3   2       21.58       19.32      1.31 o
  -9   3   2       15.66       15.94      1.05 o
  -8   3   2       41.59       42.09      1.41 o
  -7   3   2       62.39       69.07      1.71 o
  -6   3   2       60.43       61.67      1.51 o
  -5   3   2        0.33        1.36      0.44 o
  -4   3   2      344.80      347.62      3.56 o
  -3   3   2       25.26       41.83      0.85 o
  -2   3   2      607.61      589.97      4.92 o
  -1   3   2      713.83      758.53      6.86 o
   0   3   2       66.05       50.95      0.88 o
   1   3   2        1.13        2.71      0.30 o
   2   3   2        0.78        0.83      0.42 o
   3   3   2       33.17       37.51      0.68 o
   4   3   2     2310.10     2560.04     20.97 o
   5   3   2       65.87       41.71      0.85 o
   6   3   2      136.34      118.53      1.67 o
   7   3   2       60.27       61.45      1.29 o
   8   3   2      123.29      126.46      2.38 o
   9   3   2       14.52       15.07      1.14 o
  10   3   2       19.77       20.38      2.65 o
  11   3   2       38.52       30.27      4.27 o
 -10   4   2       16.05       17.91      1.41 o
  -9   4   2        7.68        9.00      0.94 o
  -8   4   2       85.95       87.64      2.09 o
  -7   4   2      129.95      130.94      2.52 o
  -6   4   2      164.52      159.99      2.75 o
  -5   4   2      139.06      154.99      1.98 o
  -4   4   2      717.94      729.41      6.49 o
  -3   4   2      509.41      555.85      4.87 o
  -2   4   2       24.11       34.94      0.84 o
  -1   4   2       28.69       32.50      0.88 o
   0   4   2       48.30       45.04      1.01 o
   1   4   2      944.32     1039.21      7.22 o
   2   4   2       29.96       25.18      0.73 o
   3   4   2      334.88      419.46      4.37 o
   4   4   2      521.78      607.76      6.21 o
   5   4   2       45.65       52.99      1.19 o
   6   4   2        0.01        0.46      0.35 o
   7   4   2        0.47        0.68      0.45 o
   8   4   2        7.73        6.17      0.88 o
   9   4   2       28.99       28.40      1.36 o
  10   4   2       73.43       75.18      2.80 o
  11   4   2        1.78        3.02      2.20 o
 -10   5   2       24.42       22.64      1.74 o
  -9   5   2        0.97        0.29      0.79 o
  -8   5   2       19.98       19.00      1.20 o
  -7   5   2        9.76        8.91      0.96 o
  -6   5   2       51.98       44.93      1.61 o
  -5   5   2       55.49       53.50      1.42 o
  -4   5   2      636.77      627.24      5.84 o
  -3   5   2       54.67       65.19      1.24 o
  -2   5   2       13.74       23.73      0.78 o
  -1   5   2       14.59       11.61      0.60 o
   0   5   2       17.97       19.03      0.80 o
   1   5   2       29.87       25.62      0.70 o
   2   5   2       85.36      108.71      1.67 o
   3   5   2      318.38      413.39      5.37 o
   4   5   2      576.02      540.36      5.57 o
   5   5   2      256.03      241.73      2.84 o
   6   5   2      486.65      475.30      6.56 o
   7   5   2      383.37      370.97      4.64 o
   8   5   2      195.24      190.98      2.93 o
   9   5   2       23.32       22.81      1.10 o
  10   5   2        3.47        3.67      0.81 o
  11   5   2        0.01       -1.01      1.01 o
  -9   6   2       25.04       26.09      1.46 o
  -8   6   2        4.47        4.09      0.94 o
  -7   6   2        0.02       -0.72      0.72 o
  -6   6   2      149.36      156.06      2.99 o
  -5   6   2      229.51      236.02      3.31 o
  -4   6   2       45.28       42.74      1.41 o
  -3   6   2       46.26       40.85      1.12 o
  -2   6   2       25.21       19.53      0.79 o
  -1   6   2      481.21      545.25      5.63 o
   0   6   2        0.99        6.21      0.46 o
   1   6   2      407.48      467.61      4.04 o
   2   6   2       78.34       60.50      1.29 o
   3   6   2        8.07       14.45      0.76 o
   4   6   2       28.85       46.50      1.22 o
   5   6   2       33.29       26.26      1.12 o
   6   6   2        3.07       -0.03      0.70 o
   7   6   2        5.77        7.23      1.07 o
   8   6   2        0.30       -0.07      0.70 o
   9   6   2        6.33        3.75      0.67 o
  10   6   2        0.48       -0.37      0.78 o
  11   6   2        0.39        1.26      1.18 o
  -9   7   2        2.90        0.33      1.10 o
  -8   7   2       10.76       11.03      1.19 o
  -7   7   2        4.93        3.32      0.95 o
  -6   7   2       17.67       16.67      1.20 o
  -5   7   2       47.03       48.20      2.18 o
  -4   7   2      239.47      227.23      3.42 o
  -3   7   2        2.40        0.66      0.54 o
  -2   7   2        0.45        0.26      0.49 o
  -1   7   2       94.97      104.90      1.89 o
   0   7   2        1.37        1.64      0.59 o
   1   7   2       82.50       70.41      1.39 o
   2   7   2      424.67      453.53      5.26 o
   3   7   2      199.38      196.26      2.88 o
   4   7   2       37.70       38.69      1.23 o
   5   7   2       10.99       10.44      0.79 o
   6   7   2      122.95      125.87      2.93 o
   7   7   2      278.72      251.96      3.87 o
   8   7   2       56.01       54.54      1.49 o
   9   7   2        0.63        0.68      0.61 o
  10   7   2       17.58       16.40      1.11 o
  11   7   2        5.45        5.62      1.06 o
  -8   8   2        1.31        0.18      1.23 o
  -7   8   2        0.59       -0.25      0.88 o
  -6   8   2       20.64       22.51      1.64 o
  -5   8   2      108.24      100.17      2.53 o
  -4   8   2        1.95        3.62      0.73 o
  -3   8   2        0.69       -0.60      0.60 o
  -2   8   2        2.71        2.05      0.64 o
  -1   8   2      157.30      144.29      2.64 o
   0   8   2        2.91        3.39      0.52 o
   1   8   2        7.80        6.50      0.65 o
   2   8   2      496.25      493.58      5.82 o
   3   8   2      143.69      130.34      2.39 o
   4   8   2       38.96       31.82      1.26 o
   5   8   2       46.35       36.34      1.63 o
   6   8   2       81.90       79.68      2.53 o
   7   8   2       26.31       25.22      1.39 o
   8   8   2        5.26        4.70      0.78 o
   9   8   2        9.25        7.76      0.92 o
  10   8   2        0.75        1.18      0.91 o
  -8   9   2        0.00       -1.09      1.09 o
  -7   9   2       15.67       17.16      1.62 o
  -6   9   2        3.79        4.22      1.81 o
  -5   9   2       34.88       32.52      1.86 o
  -4   9   2       64.69       64.39      2.08 o
  -3   9   2        7.26        5.82      0.87 o
  -2   9   2       89.18       78.44      1.95 o
  -1   9   2      182.02      182.58      2.70 o
   0   9   2      170.42      152.22      2.49 o
   1   9   2        0.19        0.91      1.09 o
   2   9   2       21.13       18.95      1.18 o
   3   9   2       19.80       20.04      1.57 o
   4   9   2      250.59      264.40      3.88 o
   5   9   2      150.46      137.88      3.55 o
   6   9   2       13.54       13.51      1.96 o
   7   9   2        0.20       -0.22      0.70 o
   8   9   2        9.68       10.32      0.95 o
   9   9   2        4.82        4.22      0.90 o
  10   9   2       13.45       13.16      1.43 o
  -7  10   2        9.38        6.56      1.90 o
  -6  10   2       10.72       11.31      1.80 o
  -5  10   2        4.03        2.36      3.00 o
  -4  10   2        2.75        2.09      1.11 o
  -3  10   2        2.07        1.03      0.94 o
  -2  10   2       18.27       19.51      1.43 o
  -1  10   2       92.23       83.87      2.54 o
   0  10   2      284.18      292.97      4.08 o
   1  10   2       89.04       82.04      2.05 o
   2  10   2        5.23        7.40      0.91 o
   3  10   2      174.61      164.86      3.10 o
   4  10   2       89.23       93.46      2.56 o
   5  10   2        4.09        0.85      1.19 o
   6  10   2        3.46        2.40      0.88 o
   7  10   2        9.47       10.80      1.07 o
   8  10   2        1.45        0.88      0.72 o
   9  10   2        0.42        0.47      0.82 o
  -6  11   2        0.09       -1.37      1.37 o
  -5  11   2        0.84       -0.28      2.87 o
  -4  11   2       10.13        8.25      1.76 o
  -3  11   2        0.91        0.17      0.96 o
  -2  11   2       22.12       18.88      1.48 o
  -1  11   2       16.39       13.94      1.91 o
   0  11   2       30.36       31.48      1.63 o
   1  11   2       54.06       53.53      1.80 o
   2  11   2        0.50        0.26      0.72 o
   3  11   2        3.28        2.92      0.80 o
   4  11   2        0.45        0.76      0.86 o
   5  11   2       21.78       20.95      2.33 o
   6  11   2        1.77        2.28      1.22 o
   7  11   2        3.02        3.40      1.27 o
   8  11   2       15.18       18.26      1.46 o
   9  11   2        2.19        6.08      2.25 o
  -5  12   2        0.25        0.34      3.34 o
  -4  12   2        0.96       -1.29      2.05 o
  -3  12   2       10.19       14.03      2.00 o
  -2  12   2       11.88       15.20      1.50 o
  -1  12   2        7.74        5.16      1.56 o
   0  12   2       38.89       34.88      1.93 o
   1  12   2        4.96        3.24      0.91 o
   2  12   2        1.09       -0.85      0.85 o
   3  12   2       42.02       49.80      1.81 o
   4  12   2       15.73       15.33      1.32 o
   5  12   2        2.94        0.98      1.02 o
   6  12   2        4.83        7.62      1.29 o
   7  12   2        0.15       -0.50      0.99 o
   8  12   2        0.82        0.27      1.03 o
  -4  13   2        0.04        1.37      1.81 o
  -3  13   2       14.27       17.60      1.98 o
  -2  13   2        0.80        2.35      1.19 o
  -1  13   2        0.43       -1.01      1.01 o
   0  13   2        2.28        2.90      1.26 o
   1  13   2       18.02       16.47      1.49 o
   2  13   2       12.34       12.73      1.29 o
   3  13   2        0.01       -0.78      0.92 o
   4  13   2        6.86        5.48      1.21 o
   5  13   2        5.63        6.22      1.37 o
   6  13   2        8.51       13.63      1.55 o
   7  13   2        5.23        8.72      2.80 o
  -2  14   2        4.60        4.11      3.34 o
  -1  14   2       10.26       15.04      3.31 o
   0  14   2        8.79        7.72      1.57 o
   1  14   2        0.69        0.83      1.20 o
   2  14   2        8.20       10.15      1.40 o
   3  14   2        0.52        0.66      1.05 o
   4  14   2        0.72        0.40      1.18 o
   5  14   2       14.52       14.78      1.80 o
  -4 -14   3        0.52        0.94      2.27 o
  -3 -14   3        0.29       -1.25      1.25 o
  -2 -14   3        0.16        0.03      1.35 o
  -1 -14   3        0.01       -0.62      1.18 o
   0 -14   3        0.56        1.46      1.31 o
   1 -14   3        5.90        7.19      1.55 o
   2 -14   3        0.92        2.64      1.58 o
  -5 -13   3        6.74       13.38      2.36 o
  -4 -13   3        1.35       -1.04      1.60 o
  -3 -13   3        5.91        1.38      2.19 o
  -2 -13   3       45.57       47.95      2.36 o
  -1 -13   3       11.95       11.76      1.56 o
   0 -13   3        4.20        4.47      1.75 o
   1 -13   3       22.27       23.99      1.91 o
   2 -13   3        7.57        8.94      2.05 o
   3 -13   3        0.62        1.65      1.80 o
   4 -13   3        0.22       -1.34      2.15 o
  -7 -12   3       32.32       37.01      5.13 o
  -6 -12   3        0.35        0.79      1.60 o
  -5 -12   3        0.21       -1.31      1.39 o
  -4 -12   3        5.55        2.38      3.16 o
  -3 -12   3        9.18       10.28      2.25 o
  -2 -12   3       24.18       22.18      1.76 o
  -1 -12   3        6.55        5.25      1.93 o
   0 -12   3        0.05       -0.86      0.96 o
   1 -12   3       52.17       56.29      2.44 o
   2 -12   3        3.65        6.36      1.32 o
   3 -12   3       11.09        5.84      2.11 o
   4 -12   3       20.33       23.03      2.71 o
   5 -12   3        1.83        0.73      1.81 o
  -8 -11   3        0.04       -2.00      2.00 o
  -7 -11   3       24.09       28.60      2.56 o
  -6 -11   3       11.75       11.06      2.01 o
  -5 -11   3       30.67       28.93      2.59 o
  -4 -11   3        0.05        0.49      1.17 o
  -3 -11   3        0.02       -0.90      0.90 o
  -2 -11   3       15.25       15.13      1.38 o
  -1 -11   3        0.26        0.34      0.93 o
   0 -11   3       16.92       18.10      1.55 o
   1 -11   3       63.35       62.91      2.37 o
   2 -11   3        0.87        1.93      1.21 o
   3 -11   3       70.28       75.71      2.66 o
   4 -11   3       65.82       75.25      3.12 o
   5 -11   3        0.19       -1.44      2.09 o
   6 -11   3        0.06       -1.73      1.73 o
  -8 -10   3        3.21        0.52      1.35 o
  -7 -10   3       82.43       95.94      4.04 o
  -6 -10   3       66.84       67.05      3.40 o
  -5 -10   3       36.76       40.63      2.78 o
  -4 -10   3        0.01        0.13      1.07 o
  -3 -10   3        6.73        9.74      1.19 o
  -2 -10   3      176.10      172.29      3.65 o
  -1 -10   3      221.47      217.65      4.18 o
   0 -10   3       56.71       59.11      2.20 o
   1 -10   3        0.25        0.35      0.88 o
   2 -10   3        6.10        7.50      1.26 o
   3 -10   3        1.21        0.52      0.93 o
   4 -10   3       11.66       13.15      1.61 o
   5 -10   3        7.75        5.77      1.50 o
   6 -10   3        9.88        8.34      1.88 o
   7 -10   3        0.40        1.07      2.51 o
  -9  -9   3        0.86       -0.12      0.87 o
  -8  -9   3        2.66        4.78      1.11 o
  -7  -9   3        6.24        6.10      1.11 o
  -6  -9   3        6.08        2.44      0.98 o
  -5  -9   3      189.46      211.61      4.34 o
  -4  -9   3        3.84        1.81      0.88 o
  -3  -9   3       33.20       33.42      1.32 o
  -2  -9   3       82.06       83.33      2.37 o
  -1  -9   3       12.01        9.21      2.10 o
   0  -9   3       67.12       63.43      2.17 o
   1  -9   3       36.53       32.72      1.61 o
   2  -9   3       26.95       28.32      1.62 o
   3  -9   3      143.67      120.85      2.95 o
   4  -9   3        2.14        4.83      0.99 o
   5  -9   3        5.53        6.59      1.43 o
   6  -9   3       12.29        6.78      1.81 o
   7  -9   3       18.09       15.73      2.05 o
   8  -9   3       14.09        9.99      1.88 o
  -9  -8   3       13.22       11.50      1.12 o
  -8  -8   3       51.01       53.08      1.87 o
  -7  -8   3       46.91       51.17      1.79 o
  -6  -8   3      105.80      100.20      2.39 o
  -5  -8   3      176.79      179.72      3.20 o
  -4  -8   3       51.96       58.05      1.41 o
  -3  -8   3        7.85       12.43      1.20 o
  -2  -8   3      133.09      123.60      2.25 o
  -1  -8   3      171.55      153.51      3.43 o
   0  -8   3       97.20       96.67      2.16 o
   1  -8   3        6.12        6.24      1.12 o
   2  -8   3      233.29      249.27      3.47 o
   3  -8   3      140.24      131.74      2.45 o
   4  -8   3       55.83       68.94      1.78 o
   5  -8   3       76.66       81.91      2.03 o
   6  -8   3       16.78       21.14      1.38 o
   7  -8   3       10.71       10.92      1.25 o
   8  -8   3        0.01       -1.02      1.02 o
   9  -8   3        1.80       -0.01      1.28 o
 -10  -7   3        0.02       -0.80      0.86 o
  -9  -7   3        1.81        1.71      0.84 o
  -8  -7   3        0.78        1.09      0.75 o
  -7  -7   3        8.98       10.25      0.94 o
  -6  -7   3        4.71        7.56      0.99 o
  -5  -7   3       35.14       34.71      1.21 o
  -4  -7   3      438.79      436.72      4.48 o
  -3  -7   3       30.02       20.32      0.86 o
  -2  -7   3       27.02       27.13      1.03 o
  -1  -7   3       80.96       76.21      1.63 o
   0  -7   3      295.94      295.76      3.44 o
   1  -7   3      199.52      206.61      2.94 o
   2  -7   3        9.60        8.62      0.69 o
   3  -7   3      261.27      226.68      2.79 o
   4  -7   3       79.27       82.44      1.59 o
   5  -7   3        3.46        6.56      0.96 o
   6  -7   3       38.05       42.72      1.54 o
   7  -7   3        5.61        4.65      1.00 o
   8  -7   3        6.49        5.42      1.00 o
   9  -7   3        9.31        8.33      1.18 o
 -10  -6   3       14.24       17.57      1.56 o
  -9  -6   3        4.76        5.18      0.76 o
  -8  -6   3       10.61       12.20      0.90 o
  -7  -6   3        0.24       -0.29      0.61 o
  -6  -6   3       35.28       40.09      1.43 o
  -5  -6   3       77.87       72.58      1.60 o
  -4  -6   3      367.45      360.42      3.74 o
  -3  -6   3      209.65      209.75      2.53 o
  -2  -6   3      701.95      754.95      6.70 o
  -1  -6   3      353.34      372.95      4.14 o
   0  -6   3        0.35       -0.16      0.32 o
   1  -6   3      369.75      384.93      4.33 o
   2  -6   3      193.81      197.46      2.53 o
   3  -6   3        8.04       11.28      0.65 o
   4  -6   3       41.64       40.68      1.11 o
   5  -6   3        9.46       13.44      0.64 o
   6  -6   3       58.69       64.64      1.68 o
   7  -6   3      195.11      203.66      3.17 o
   8  -6   3       33.30       39.84      1.61 o
   9  -6   3        8.65        7.68      1.01 o
  10  -6   3        3.23        1.25      0.88 o
 -10  -5   3        7.54        7.03      0.93 o
  -9  -5   3        1.27        1.84      0.63 o
  -8  -5   3        3.63        3.05      0.64 o
  -7  -5   3      146.17      138.53      2.43 o
  -6  -5   3      148.61      148.55      2.49 o
  -5  -5   3       66.94       67.56      1.45 o
  -4  -5   3       93.26      101.63      1.54 o
  -3  -5   3       45.49       39.06      1.00 o
  -2  -5   3        0.01       -0.37      0.37 o
  -1  -5   3      321.82      426.17      4.04 o
   0  -5   3       24.90       22.70      0.66 o
   1  -5   3       11.23       16.55      0.82 o
   2  -5   3      447.87      410.02      4.06 o
   3  -5   3       34.73       30.64      0.88 o
   4  -5   3       11.68        4.38      0.46 o
   5  -5   3       49.75       40.16      0.90 o
   6  -5   3        0.86        1.24      0.50 o
   7  -5   3       53.61       55.05      1.53 o
   8  -5   3       42.52       48.47      1.48 o
   9  -5   3        7.78        7.83      0.92 o
  10  -5   3       21.43       22.52      1.23 o
 -11  -4   3        4.82        5.79      3.28 o
 -10  -4   3       23.00       25.28      1.51 o
  -9  -4   3        1.16        1.31      0.68 o
  -8  -4   3        0.05       -0.47      0.60 o
  -7  -4   3       11.65        9.41      0.85 o
  -6  -4   3      180.75      180.26      2.99 o
  -5  -4   3      117.24      123.61      2.32 o
  -4  -4   3       59.98       68.58      1.30 o
  -3  -4   3      893.35     1026.90      8.50 o
  -2  -4   3     1429.05     1527.07     12.25 o
  -1  -4   3      238.08      168.53      1.95 o
   0  -4   3      690.72      645.57      6.79 o
   1  -4   3      188.12      203.71      2.01 o
   2  -4   3      584.72      663.86      5.53 o
   3  -4   3        2.78        0.32      0.32 o
   4  -4   3      599.39      638.52      5.11 o
   5  -4   3       10.91        9.87      0.54 o
   6  -4   3       74.12       70.08      1.52 o
   7  -4   3       75.88       72.81      1.65 o
   8  -4   3       16.41       18.50      0.93 o
   9  -4   3       39.54       51.27      1.54 o
  10  -4   3        0.11       -0.05      0.62 o
  11  -4   3        0.01        0.27      0.77 o
 -11  -3   3        8.37        7.14      1.58 o
 -10  -3   3       13.11       14.75      1.24 o
  -9  -3   3        7.30        8.10      0.73 o
  -8  -3   3       47.26       51.02      1.40 o
  -7  -3   3      171.90      167.87      2.75 o
  -6  -3   3      106.67      108.08      2.04 o
  -5  -3   3        1.49        1.38      0.42 o
  -4  -3   3      697.74      743.05      6.22 o
  -3  -3   3      110.13      160.23      1.99 o
  -2  -3   3      554.24      532.49      4.66 o
  -1  -3   3     1572.85     1637.93     12.95 o
   0  -3   3      113.53      108.52      1.39 o
   1  -3   3      389.25      303.96      2.60 o
   2  -3   3       13.65       11.49      0.47 o
   3  -3   3      211.84      287.19      2.66 o
   4  -3   3      293.69      297.80      2.65 o
   5  -3   3      117.14      115.16      1.32 o
   6  -3   3       50.26       56.55      1.22 o
   7  -3   3       11.66        7.54      0.61 o
   8  -3   3       50.44       54.39      1.32 o
   9  -3   3       36.80       37.57      1.16 o
  10  -3   3       11.51        7.00      0.84 o
  11  -3   3        0.67       -0.09      0.91 o
 -11  -2   3        2.89        2.77      2.06 o
 -10  -2   3        5.21        5.93      1.21 o
  -9  -2   3       30.64       29.25      1.32 o
  -8  -2   3        0.27       -0.20      0.50 o
  -7  -2   3        5.99        5.31      0.72 o
  -6  -2   3       34.89       31.18      1.36 o
  -5  -2   3       33.19       27.93      0.85 o
  -4  -2   3        8.98        5.00      0.64 o
  -3  -2   3      464.49      520.59      4.86 o
  -2  -2   3    13227.10    14500.69    120.21 o
  -1  -2   3       31.35       17.71      0.66 o
   0  -2   3        5.47        7.01      0.63 o
   1  -2   3      765.70      568.82      4.50 o
   2  -2   3      375.11      458.96      3.80 o
   3  -2   3      903.45     1036.39      7.96 o
   4  -2   3     5444.65     5880.36     42.93 o
   5  -2   3        3.60        1.76      0.28 o
   6  -2   3       53.53       51.68      0.96 o
   7  -2   3       22.90       25.30      0.80 o
   8  -2   3        3.96        5.67      0.52 o
   9  -2   3        2.73        1.46      0.43 o
  10  -2   3        3.52        6.28      0.70 o
  11  -2   3       26.73       18.84      1.33 o
 -11  -1   3        0.14       -1.05      1.05 o
 -10  -1   3       23.10       20.42      1.60 o
  -9  -1   3       24.66       23.07      1.20 o
  -8  -1   3       47.93       45.18      1.55 o
  -7  -1   3      317.51      332.79      4.11 o
  -6  -1   3       33.03       26.74      0.87 o
  -5  -1   3      136.49      132.22      2.21 o
  -4  -1   3       60.93       62.85      0.96 o
  -3  -1   3        0.41        6.28      0.41 o
  -2  -1   3       60.37       75.83      1.05 o
  -1  -1   3     6187.29     6591.17     59.27 o
   0  -1   3      495.13      535.42      5.26 o
   1  -1   3     8215.00     8872.33     63.97 o
   2  -1   3    14143.81    14700.70    116.05 o
   3  -1   3      929.40     1133.54      9.05 o
   4  -1   3      507.38      528.96      5.13 o
   5  -1   3        8.99        6.34      0.29 o
   6  -1   3      131.76      143.94      1.85 o
   7  -1   3       42.54       44.00      1.59 o
   8  -1   3        1.84        1.77      0.68 o
   9  -1   3        0.00       -0.51      0.58 o
  10  -1   3        3.16        2.78      0.81 o
  11  -1   3        6.61        4.27      1.06 o
 -11   0   3        1.65        3.05      1.42 o
 -10   0   3       25.70       23.59      1.26 o
  -9   0   3        2.57        2.58      0.71 o
  -8   0   3        0.79        0.54      0.53 o
  -7   0   3       33.13       32.57      1.09 o
  -6   0   3       56.82       60.35      1.16 o
  -5   0   3      393.59      407.69      4.35 o
  -4   0   3      311.03      313.56      2.98 o
  -3   0   3     1574.10     1914.58     15.20 o
  -2   0   3     2106.11     2224.25     16.28 o
  -1   0   3     5020.16     5351.16     42.55 o
   0   0   3      438.30      442.96      3.86 o
   1   0   3      294.98      341.09      2.67 o
   2   0   3     1881.36     1902.24     13.89 o
   3   0   3      165.13      187.76      1.98 o
   4   0   3     1224.51     1285.96     10.78 o
   5   0   3       62.99       58.28      1.25 o
   6   0   3      128.55      120.61      1.67 o
   7   0   3        9.06       12.44      0.60 o
   8   0   3       19.94       17.10      0.87 o
   9   0   3       25.77       27.09      1.34 o
  10   0   3       38.35       46.07      3.51 o
 -11   1   3        0.04       -2.03      2.03 o
 -10   1   3        0.02        0.10      0.71 o
  -9   1   3       31.62       27.15      1.18 o
  -8   1   3       60.03       59.15      1.52 o
  -7   1   3      381.47      369.69      4.59 o
  -6   1   3       76.05       89.87      1.53 o
  -5   1   3        0.19        0.28      0.34 o
  -4   1   3       67.54       85.30      2.14 o
  -3   1   3     1535.23     1700.19     12.94 o
  -2   1   3      731.10      683.75      5.84 o
  -1   1   3     1492.69     1514.58     12.93 o
   0   1   3     1968.98     2147.56     17.00 o
   1   1   3       61.86       68.75      0.85 o
   2   1   3     2647.28     2760.20     21.22 o
   3   1   3        1.11        1.00      0.36 o
   4   1   3        9.54        6.61      0.37 o
   5   1   3      347.74      405.14      4.47 o
   6   1   3       43.05       46.88      0.92 o
   7   1   3       51.03       43.86      0.91 o
   8   1   3       21.40       26.91      1.62 o
   9   1   3        9.94       10.12      2.59 o
  10   1   3        2.55        5.09      2.20 o
 -10   2   3        1.95        1.37      0.80 o
  -9   2   3       11.44       13.21      0.94 o
  -8   2   3       33.78       32.86      1.32 o
  -7   2   3      100.96       95.53      1.98 o
  -6   2   3       81.08       98.36      1.91 o
  -5   2   3      196.07      209.51      3.51 o
  -4   2   3        0.69        0.90      0.43 o
  -3   2   3      530.71      560.40      4.76 o
  -2   2   3        1.47        7.47      0.41 o
  -1   2   3      247.99      295.06      2.87 o
   0   2   3      992.14     1005.21      8.30 o
   1   2   3     1236.71     1238.84      9.40 o
   2   2   3     3955.17     4037.87     33.52 o
   3   2   3      399.90      399.38      3.66 o
   4   2   3       16.16       17.97      0.53 o
   5   2   3       75.87       74.32      1.28 o
   6   2   3      339.79      354.24      4.03 o
   7   2   3      216.21      213.86      3.09 o
   8   2   3       35.39       28.97      1.17 o
   9   2   3        6.96        6.81      0.87 o
  10   2   3       15.34       11.44      2.70 o
 -10   3   3        0.68       -0.93      1.08 o
  -9   3   3       25.37       27.22      1.28 o
  -8   3   3      167.43      172.54      3.00 o
  -7   3   3      161.89      157.68      3.47 o
  -6   3   3        1.57        0.20      0.57 o
  -5   3   3       93.67       96.60      1.91 o
  -4   3   3       23.09       25.69      0.89 o
  -3   3   3      337.01      365.24      3.42 o
  -2   3   3      497.94      595.06      5.36 o
  -1   3   3     3630.99     3659.35     30.61 o
   0   3   3        0.95        0.20      0.24 o
   1   3   3        9.94        8.77      0.39 o
   2   3   3      523.59      507.86      4.80 o
   3   3   3      465.70      608.54      5.60 o
   4   3   3      714.18      840.08      7.97 o
   5   3   3       15.14       13.55      0.61 o
   6   3   3       18.10       24.20      0.68 o
   7   3   3      221.28      245.92      3.58 o
   8   3   3       74.14       66.21      1.89 o
   9   3   3        5.14        3.33      1.00 o
  10   3   3       32.93       27.81      3.67 o
  11   3   3       16.70       11.93      3.02 o
 -10   4   3        0.38       -0.93      0.93 o
  -9   4   3        2.53        1.95      0.79 o
  -8   4   3       18.24       17.39      1.14 o
  -7   4   3       15.34       14.79      1.07 o
  -6   4   3       16.45       15.97      1.18 o
  -5   4   3        0.19        0.12      0.48 o
  -4   4   3       47.78       67.74      1.30 o
  -3   4   3      272.78      300.25      3.06 o
  -2   4   3      264.55      272.36      2.96 o
  -1   4   3      125.59      132.09      1.78 o
   0   4   3       97.00      109.86      1.55 o
   1   4   3      367.82      366.64      3.34 o
   2   4   3      712.54      813.32      7.46 o
   3   4   3     2297.55     2537.15     21.51 o
   4   4   3      724.14      781.73      7.58 o
   5   4   3       14.76       16.15      1.14 o
   6   4   3        1.26        3.90      0.51 o
   7   4   3      104.69      108.40      2.11 o
   8   4   3      124.30      113.57      2.33 o
   9   4   3       83.69       79.14      1.91 o
  10   4   3       94.70       89.73      2.26 o
  11   4   3       13.49       14.85      3.28 o
 -10   5   3       12.57       11.84      1.23 o
  -9   5   3        1.73        0.78      0.81 o
  -8   5   3       15.27       13.22      1.12 o
  -7   5   3       84.87       81.00      2.39 o
  -6   5   3       91.30      105.73      2.37 o
  -5   5   3       21.09       17.93      0.93 o
  -4   5   3      262.49      300.11      3.38 o
  -3   5   3      263.17      258.57      2.98 o
  -2   5   3      184.36      197.66      2.49 o
  -1   5   3      287.37      258.40      2.94 o
   0   5   3      890.57      966.32      7.86 o
   1   5   3      348.48      404.05      4.04 o
   2   5   3      152.82      155.19      2.13 o
   3   5   3       77.75       88.10      1.65 o
   4   5   3       18.51       23.50      0.70 o
   5   5   3       15.39       10.33      0.60 o
   6   5   3      174.51      150.22      3.70 o
   7   5   3      137.28      134.68      2.67 o
   8   5   3      260.22      238.83      3.89 o
   9   5   3       10.69       12.84      0.89 o
  10   5   3        4.36        1.84      0.78 o
  11   5   3        2.79        2.92      1.13 o
  -9   6   3        6.38        6.19      1.24 o
  -8   6   3        8.80        9.21      1.10 o
  -7   6   3        8.83        7.93      1.02 o
  -6   6   3        9.13        9.07      1.08 o
  -5   6   3       22.40       22.30      1.26 o
  -4   6   3       58.41       46.24      1.29 o
  -3   6   3      141.38      123.19      2.10 o
  -2   6   3       54.83       41.27      1.22 o
  -1   6   3      147.28      173.24      2.52 o
   0   6   3       57.20       52.27      1.13 o
   1   6   3      232.80      261.49      3.04 o
   2   6   3       83.51       83.33      1.35 o
   3   6   3      357.50      357.74      3.59 o
   4   6   3       97.73      103.56      1.56 o
   5   6   3       50.72       53.21      1.10 o
   6   6   3        0.69        0.21      0.48 o
   7   6   3        9.79       13.43      0.91 o
   8   6   3      152.55      140.07      2.92 o
   9   6   3       31.27       30.20      1.36 o
  10   6   3        3.79        4.36      1.10 o
  11   6   3        2.52        2.97      1.38 o
  -9   7   3        2.00        2.50      1.07 o
  -8   7   3       16.61       18.32      1.37 o
  -7   7   3        1.95        0.80      1.01 o
  -6   7   3       27.36       29.51      1.47 o
  -5   7   3        0.32        0.03      0.79 o
  -4   7   3      145.22      137.23      2.28 o
  -3   7   3      373.00      374.99      4.20 o
  -2   7   3      124.16      134.67      2.12 o
  -1   7   3       11.73       11.60      0.79 o
   0   7   3      156.29      157.92      2.45 o
   1   7   3      297.56      297.55      3.69 o
   2   7   3       22.33       23.21      0.88 o
   3   7   3        3.65        1.52      0.48 o
   4   7   3      105.09      100.75      1.65 o
   5   7   3       32.84       29.43      0.93 o
   6   7   3       73.52       73.54      1.89 o
   7   7   3      156.46      147.77      2.83 o
   8   7   3       73.02       69.40      2.21 o
   9   7   3        2.03        3.52      0.83 o
  10   7   3        1.41        1.23      0.82 o
  11   7   3        0.20        0.03      0.88 o
  -8   8   3        1.11        1.19      1.14 o
  -7   8   3        0.36       -0.27      1.24 o
  -6   8   3        1.14        0.28      0.86 o
  -5   8   3       19.08       21.00      1.36 o
  -4   8   3       80.80       75.59      1.95 o
  -3   8   3        0.60        0.71      0.63 o
  -2   8   3      199.75      182.92      2.71 o
  -1   8   3       14.03        5.16      0.88 o
   0   8   3      321.23      316.80      4.06 o
   1   8   3       75.10       95.78      1.83 o
   2   8   3      595.05      586.72      5.69 o
   3   8   3        4.99        2.87      0.60 o
   4   8   3        3.41        0.63      0.56 o
   5   8   3       54.03       43.77      1.34 o
   6   8   3       26.22       28.84      1.24 o
   7   8   3       34.03       30.97      1.43 o
   8   8   3       23.88       25.91      1.51 o
   9   8   3        9.59       11.06      1.19 o
  10   8   3        6.33        9.67      1.44 o
  -8   9   3        0.78        1.76      2.08 o
  -7   9   3        7.21        8.28      1.43 o
  -6   9   3        0.01       -0.45      0.99 o
  -5   9   3       12.24       13.65      1.45 o
  -4   9   3       36.65       37.00      1.67 o
  -3   9   3       92.70       91.02      2.17 o
  -2   9   3      282.10      264.21      3.83 o
  -1   9   3       13.81       18.24      1.57 o
   0   9   3      126.41      122.84      4.02 o
   1   9   3       59.58       65.19      2.98 o
   2   9   3      372.59      363.65      4.50 o
   3   9   3       46.92       40.38      1.31 o
   4   9   3       62.50       60.50      1.54 o
   5   9   3      103.63       96.08      2.03 o
   6   9   3        8.27        9.87      0.94 o
   7   9   3        3.02        5.19      0.81 o
   8   9   3        5.08        4.24      1.03 o
   9   9   3        2.29        3.11      1.03 o
  10   9   3        3.55        5.14      1.04 o
  -7  10   3       11.02       16.27      2.76 o
  -6  10   3       22.49       23.45      2.72 o
  -5  10   3        5.14        6.38      1.37 o
  -4  10   3        0.00       -0.88      0.88 o
  -3  10   3        1.67        1.02      0.81 o
  -2  10   3       74.96       76.83      2.09 o
  -1  10   3        1.98        2.04      0.84 o
   0  10   3       38.25       30.06      1.59 o
   1  10   3       27.98       23.07      1.50 o
   2  10   3        2.59        0.86      0.76 o
   3  10   3       10.34        9.22      1.01 o
   4  10   3        4.65        7.71      0.90 o
   5  10   3        5.78        3.41      0.85 o
   6  10   3        1.01        1.01      0.83 o
   7  10   3        1.11        2.31      0.87 o
   8  10   3        0.19       -0.89      0.89 o
   9  10   3        6.93        5.94      1.22 o
  -6  11   3        3.38        6.02      1.85 o
  -5  11   3        0.06       -2.22      2.22 o
  -4  11   3       10.65       13.30      1.90 o
  -3  11   3        0.43       -1.05      1.05 o
  -2  11   3        4.23        1.54      1.02 o
  -1  11   3       88.58       93.41      2.65 o
   0  11   3        3.50        3.76      1.16 o
   1  11   3       11.89        8.30      1.24 o
   2  11   3       56.24       52.89      1.93 o
   3  11   3        0.03       -0.84      0.84 o
   4  11   3       32.16       34.77      1.89 o
   5  11   3       67.21       69.12      2.45 o
   6  11   3        0.13       -0.40      0.85 o
   7  11   3        0.94        0.36      1.02 o
   8  11   3        0.53       -0.47      1.90 o
  -5  12   3        1.69        4.41      3.90 o
  -4  12   3        3.19        2.25      1.80 o
  -3  12   3        0.20       -1.10      1.10 o
  -2  12   3        0.29       -0.09      0.93 o
  -1  12   3        7.16       10.58      1.34 o
   0  12   3        0.40       -1.08      1.21 o
   1  12   3       17.73       12.27      1.42 o
   2  12   3        0.63       -0.72      0.96 o
   3  12   3       10.30        9.84      1.32 o
   4  12   3       18.89       16.14      1.36 o
   5  12   3        0.09        0.33      1.02 o
   6  12   3        5.44        3.82      1.34 o
   7  12   3       17.94       15.15      2.21 o
   8  12   3        2.48        5.35      1.75 o
  -3  13   3        2.68        3.37      1.50 o
  -2  13   3        0.20        0.86      1.33 o
  -1  13   3        2.84        2.34      1.25 o
   0  13   3        0.53        1.93      1.12 o
   1  13   3       14.53       14.33      1.60 o
   2  13   3        0.01       -1.02      1.02 o
   3  13   3        5.40        4.67      1.51 o
   4  13   3       41.18       50.98      3.25 o
   5  13   3        6.06        7.12      2.03 o
   6  13   3        4.10        2.93      3.15 o
  -2  14   3        3.81        3.31      2.99 o
  -1  14   3        4.42        8.15      1.52 o
   0  14   3        1.39       -0.34      1.15 o
   1  14   3        3.18        2.05      1.24 o
   2  14   3        0.87        1.17      1.23 o
   3  14   3        2.88        4.29      1.57 o
   4  14   3        2.10        1.99      1.83 o
   5  14   3        0.09       -1.59      1.59 o
  -3 -14   4        8.10        4.71      2.74 o
  -2 -14   4        5.43        5.44      1.70 o
  -1 -14   4        2.00        4.54      1.99 o
   0 -14   4        9.93       15.78      1.92 o
   1 -14   4        0.77        1.98      1.24 o
  -5 -13   4       10.38       10.59      2.38 o
  -4 -13   4        7.46        6.13      2.11 o
  -3 -13   4        8.05        6.21      1.85 o
  -2 -13   4       12.29       13.54      1.68 o
  -1 -13   4        5.11        3.84      1.33 o
   0 -13   4       15.44       19.33      1.82 o
   1 -13   4        4.60        9.53      1.49 o
   2 -13   4        7.83        9.88      1.57 o
   3 -13   4        0.51       -1.13      2.58 o
   4 -13   4        4.14        1.39      3.55 o
  -6 -12   4        1.75        1.73      1.67 o
  -5 -12   4        7.65        7.30      3.56 o
  -4 -12   4        5.89        2.01      2.93 o
  -3 -12   4        2.17       -0.80      1.67 o
  -2 -12   4        0.81       -0.46      1.01 o
  -1 -12   4       11.06       10.24      1.46 o
   0 -12   4        7.65        8.19      1.34 o
   1 -12   4       12.68       12.23      1.53 o
   2 -12   4       14.15       14.20      1.61 o
   3 -12   4        1.02        0.84      1.59 o
   4 -12   4       12.47       12.94      2.39 o
   5 -12   4        9.66       12.21      2.42 o
  -7 -11   4       26.87       27.68      2.58 o
  -6 -11   4       19.27       18.21      2.29 o
  -5 -11   4        7.66        8.95      2.00 o
  -4 -11   4       55.02       54.21      2.71 o
  -3 -11   4       25.23       19.75      1.62 o
  -2 -11   4       11.87       10.07      1.36 o
  -1 -11   4        0.04       -1.09      1.23 o
   0 -11   4       46.08       55.52      2.31 o
   1 -11   4       76.41       72.63      2.54 o
   2 -11   4       14.84       15.69      1.54 o
   3 -11   4        0.88        2.38      1.15 o
   4 -11   4       49.45       42.75      2.48 o
   5 -11   4        3.39        4.46      1.87 o
   6 -11   4        0.10       -0.91      1.56 o
  -8 -10   4        0.22        0.62      1.37 o
  -7 -10   4       10.56       10.64      1.83 o
  -6 -10   4        1.49        2.85      1.61 o
  -5 -10   4       11.63       11.83      2.51 o
  -4 -10   4       13.47       14.33      1.58 o
  -3 -10   4       15.68       16.47      1.39 o
  -2 -10   4       56.62       56.30      2.22 o
  -1 -10   4       59.35       47.52      2.02 o
   0 -10   4        9.01        7.57      1.48 o
   1 -10   4       22.82       22.08      1.54 o
   2 -10   4      109.85      117.93      3.07 o
   3 -10   4       11.44       13.42      1.91 o
   4 -10   4        7.76        5.64      1.89 o
   5 -10   4        2.90        2.92      1.52 o
   6 -10   4        0.27        0.06      1.46 o
   7 -10   4        7.61        5.93      1.82 o
  -9  -9   4        6.77        4.71      1.34 o
  -8  -9   4        5.05        5.00      1.07 o
  -7  -9   4       50.49       55.25      2.04 o
  -6  -9   4       89.86       92.15      2.48 o
  -5  -9   4       36.50       32.63      1.53 o
  -4  -9   4      135.66      138.11      4.56 o
  -3  -9   4       37.54       48.34      1.92 o
  -2  -9   4        0.59       -1.05      1.05 o
  -1  -9   4        8.48       11.49      1.23 o
   0  -9   4       88.62       87.50      2.54 o
   1  -9   4      200.41      200.90      4.35 o
   2  -9   4        0.01       -0.45      0.86 o
   3  -9   4        6.79        2.59      0.96 o
   4  -9   4       80.00       76.81      2.67 o
   5  -9   4        9.49        7.02      1.69 o
   6  -9   4       36.06       39.10      2.81 o
   7  -9   4       33.11       37.21      4.33 o
   8  -9   4        3.28        2.84      1.49 o
  -9  -8   4        4.57        3.10      0.96 o
  -8  -8   4       19.22       19.29      1.87 o
  -7  -8   4       23.45       25.79      1.39 o
  -6  -8   4        0.46       -0.35      0.72 o
  -5  -8   4      161.32      175.02      3.19 o
  -4  -8   4        0.60        0.45      0.56 o
  -3  -8   4       42.99       55.52      1.41 o
  -2  -8   4      241.89      236.62      3.37 o
  -1  -8   4      190.27      199.97      3.27 o
   0  -8   4      162.33      161.97      3.24 o
   1  -8   4       48.47       51.09      1.92 o
   2  -8   4      420.03      403.25      5.90 o
   3  -8   4      157.03      175.07      2.88 o
   4  -8   4        0.07        0.88      0.64 o
   5  -8   4        8.82       11.15      0.99 o
   6  -8   4       16.52       24.37      1.54 o
   7  -8   4       13.54       13.74      1.62 o
   8  -8   4       13.56       14.27      1.98 o
   9  -8   4        0.01        1.60      2.28 o
 -10  -7   4        5.77        9.43      1.56 o
  -9  -7   4        5.79        4.71      0.89 o
  -8  -7   4       11.84       12.78      1.26 o
  -7  -7   4       28.53       26.70      1.30 o
  -6  -7   4       48.46       62.84      1.86 o
  -5  -7   4       47.33       46.15      1.90 o
  -4  -7   4        7.55        7.86      0.70 o
  -3  -7   4       95.10       94.27      2.54 o
  -2  -7   4      204.26      206.49      2.62 o
  -1  -7   4       71.27       74.05      1.81 o
   0  -7   4      175.89      181.39      2.39 o
   1  -7   4      331.99      342.40      3.89 o
   2  -7   4       25.89       18.01      0.87 o
   3  -7   4       68.45       76.49      1.64 o
   4  -7   4        0.66       -0.11      0.48 o
   5  -7   4       44.83       36.54      1.29 o
   6  -7   4      145.80      127.92      2.76 o
   7  -7   4        2.59        3.42      0.96 o
   8  -7   4       14.78       18.13      1.42 o
   9  -7   4       29.38       32.56      2.35 o
 -10  -6   4       10.04        9.97      1.17 o
  -9  -6   4        1.61        2.12      0.75 o
  -8  -6   4       12.34       13.36      1.00 o
  -7  -6   4       30.53       31.50      1.33 o
  -6  -6   4       38.76       47.19      1.55 o
  -5  -6   4      486.68      488.02      5.30 o
  -4  -6   4      260.00      265.73      3.09 o
  -3  -6   4        9.29        9.46      0.65 o
  -2  -6   4       18.87       17.75      0.75 o
  -1  -6   4        0.01        0.33      0.38 o
   0  -6   4       23.61       17.48      0.69 o
   1  -6   4       56.81       45.65      1.41 o
   2  -6   4      210.56      233.71      2.87 o
   3  -6   4       14.31       14.54      0.76 o
   4  -6   4      198.40      209.91      2.55 o
   5  -6   4       16.03       24.41      0.87 o
   6  -6   4       20.95       20.94      1.16 o
   7  -6   4        7.85        6.81      0.93 o
   8  -6   4        7.02        8.10      1.07 o
   9  -6   4        3.86        4.16      0.97 o
  10  -6   4        0.32       -0.39      0.82 o
 -10  -5   4        3.09        2.81      0.89 o
  -9  -5   4        5.15        7.35      0.81 o
  -8  -5   4        3.92        6.03      0.76 o
  -7  -5   4       63.34       57.42      1.63 o
  -6  -5   4       98.38       97.09      2.07 o
  -5  -5   4      711.77      704.25      6.92 o
  -4  -5   4      232.81      234.92      2.71 o
  -3  -5   4        0.02        1.67      0.44 o
  -2  -5   4      344.64      392.60      3.92 o
  -1  -5   4      122.17      108.65      1.60 o
   0  -5   4      129.81      125.56      1.52 o
   1  -5   4      215.83      211.02      2.75 o
   2  -5   4       96.84       89.30      1.54 o
   3  -5   4      522.89      489.58      4.76 o
   4  -5   4      111.79      127.17      1.76 o
   5  -5   4       53.83       63.20      1.25 o
   6  -5   4       87.94       71.66      1.88 o
   7  -5   4        2.64        2.70      0.72 o
   8  -5   4       13.69       11.92      1.46 o
   9  -5   4       35.22       40.73      1.67 o
  10  -5   4       14.90       20.97      1.28 o
 -10  -4   4       17.91       16.53      1.38 o
  -9  -4   4       61.19       59.31      2.40 o
  -8  -4   4        0.01       -0.32      0.60 o
  -7  -4   4       40.68       44.38      1.56 o
  -6  -4   4       22.66       22.21      1.13 o
  -5  -4   4       58.52       64.49      1.47 o
  -4  -4   4       46.66       39.27      1.05 o
  -3  -4   4       30.51       15.57      0.67 o
  -2  -4   4       16.75       19.14      0.75 o
  -1  -4   4      400.70      449.23      4.21 o
   0  -4   4        1.70        3.13      0.39 o
   1  -4   4      449.34      408.86      3.71 o
   2  -4   4      977.01      951.19      8.10 o
   3  -4   4        1.18        3.73      0.44 o
   4  -4   4       13.12        8.43      0.50 o
   5  -4   4       22.91       23.10      0.72 o
   6  -4   4        3.98       -0.52      0.52 o
   7  -4   4        3.21        4.65      0.84 o
   8  -4   4        1.55        0.59      0.59 o
   9  -4   4       14.88       11.26      0.99 o
  10  -4   4        0.27       -0.06      0.65 o
  11  -4   4       12.26        7.60      1.08 o
 -10  -3   4        0.04       -0.75      0.75 o
  -9  -3   4        0.00       -0.47      0.58 o
  -8  -3   4       13.63       14.25      0.92 o
  -7  -3   4       13.06       10.07      0.83 o
  -6  -3   4       64.86       64.68      1.70 o
  -5  -3   4       18.26       22.92      1.06 o
  -4  -3   4        7.22        9.09      0.64 o
  -3  -3   4      917.37      878.10      7.97 o
  -2  -3   4      275.50      347.94      3.37 o
  -1  -3   4     1126.57     1292.66     11.23 o
   0  -3   4     2213.57     2406.11     18.73 o
   1  -3   4      187.63      143.49      1.64 o
   2  -3   4      242.42      237.52      2.50 o
   3  -3   4      466.06      566.90      4.75 o
   4  -3   4      294.00      360.51      3.29 o
   5  -3   4        4.27        2.12      0.36 o
   6  -3   4      158.18      160.36      2.45 o
   7  -3   4       22.15       26.13      1.27 o
   8  -3   4        2.74        2.60      0.57 o
   9  -3   4       50.17       45.85      2.11 o
  10  -3   4       30.41       35.03      1.70 o
  11  -3   4        0.83        2.51      0.83 o
 -10  -2   4        0.03        0.18      0.76 o
  -9  -2   4       47.42       49.06      1.50 o
  -8  -2   4       81.88       74.73      1.77 o
  -7  -2   4       58.96       51.83      1.47 o
  -6  -2   4        1.36        0.96      0.57 o
  -5  -2   4       10.18       11.14      0.65 o
  -4  -2   4       55.60       44.91      1.26 o
  -3  -2   4     3157.57     3552.14     29.44 o
  -2  -2   4       90.42       66.50      1.19 o
  -1  -2   4      271.38      193.35      2.46 o
   0  -2   4       78.79       79.99      1.27 o
   1  -2   4      136.73       80.45      1.10 o
   2  -2   4      234.03      218.17      2.26 o
   3  -2   4     1869.67     1923.68     15.32 o
   4  -2   4     2155.12     2345.06     18.41 o
   5  -2   4       26.54       34.34      1.04 o
   6  -2   4       19.02       21.11      0.74 o
   7  -2   4       44.50       40.94      1.09 o
   8  -2   4       17.81       13.48      0.73 o
   9  -2   4       25.73       27.38      2.14 o
  10  -2   4        1.56       -0.57      0.57 o
  11  -2   4        0.50        0.50      0.93 o
 -10  -1   4       13.53       11.53      1.10 o
  -9  -1   4       18.56       20.92      1.02 o
  -8  -1   4        1.84        1.15      0.62 o
  -7  -1   4       28.53       23.86      1.09 o
  -6  -1   4        5.78        6.63      0.68 o
  -5  -1   4       11.89       14.08      0.76 o
  -4  -1   4       23.15       23.53      0.67 o
  -3  -1   4      465.75      593.44      5.25 o
  -2  -1   4       93.38      109.53      1.46 o
  -1  -1   4      428.64      449.32      4.36 o
   0  -1   4     1496.51     1637.23     14.04 o
   1  -1   4     2895.12     3169.03     23.09 o
   2  -1   4     2207.82     2632.18     21.78 o
   3  -1   4       12.30       22.46      0.68 o
   4  -1   4     1363.87     1511.91     12.02 o
   5  -1   4       91.17       99.31      2.02 o
   6  -1   4       74.03       82.67      1.27 o
   7  -1   4       25.12       25.94      0.80 o
   8  -1   4       56.17       56.29      1.18 o
   9  -1   4        2.99        4.15      0.49 o
  10  -1   4       20.80       21.28      1.04 o
  11  -1   4       30.30       34.02      1.64 o
 -10   0   4       12.25       10.67      2.08 o
  -9   0   4       16.33       17.44      1.15 o
  -8   0   4       30.46       30.23      1.58 o
  -7   0   4      110.83       98.00      1.99 o
  -6   0   4      113.72      113.56      2.07 o
  -5   0   4      455.37      485.53      7.30 o
  -4   0   4       24.96       27.58      0.70 o
  -3   0   4       19.73       27.00      0.87 o
  -2   0   4      625.80      672.48      6.20 o
  -1   0   4     3797.22     3972.84     31.15 o
   0   0   4      994.84      872.41      7.30 o
   1   0   4      191.01      167.38      1.66 o
   2   0   4      106.11       91.63      1.23 o
   3   0   4      618.07      654.09      5.09 o
   4   0   4      419.85      431.41      8.22 o
   5   0   4       14.86       14.84      1.04 o
   6   0   4       48.28       51.45      0.84 o
   7   0   4       29.47       29.33      0.90 o
   8   0   4       23.06       19.84      1.06 o
   9   0   4        0.45        0.25      0.54 o
  10   0   4        0.05       -0.50      0.50 o
  11   0   4        5.56        6.11      1.16 o
 -10   1   4        0.00       -0.33      1.03 o
  -9   1   4        0.22       -0.59      0.59 o
  -8   1   4       17.24       17.30      1.00 o
  -7   1   4        7.82       12.15      0.94 o
  -6   1   4       39.99       42.69      1.35 o
  -5   1   4      102.22       94.55      1.67 o
  -4   1   4      389.42      404.85      3.85 o
  -3   1   4      335.83      341.03      3.20 o
  -2   1   4      614.43      839.54      7.19 o
  -1   1   4       10.44        9.93      0.45 o
   0   1   4       16.12       18.31      0.56 o
   1   1   4      393.69      440.65      3.69 o
   2   1   4        5.72        5.55      0.37 o
   3   1   4       31.38       23.78      0.64 o
   4   1   4       14.13       22.75      0.67 o
   5   1   4      368.76      384.39      5.36 o
   6   1   4        8.06        6.96      0.37 o
   7   1   4       87.28      104.20      1.98 o
   8   1   4      141.60      131.44      2.59 o
   9   1   4        9.56       10.02      0.79 o
  10   1   4       29.25       25.13      1.48 o
 -10   2   4        0.02       -0.85      0.85 o
  -9   2   4        4.42        4.25      0.79 o
  -8   2   4       59.33       62.24      3.32 o
  -7   2   4       35.28       37.17      1.48 o
  -6   2   4      216.57      207.42      3.18 o
  -5   2   4      537.72      499.28      5.89 o
  -4   2   4       35.38       40.22      1.07 o
  -3   2   4      179.76      151.00      1.82 o
  -2   2   4      162.02      197.01      2.25 o
  -1   2   4       79.98       98.25      4.66 o
   0   2   4       49.99       52.11      0.95 o
   1   2   4      938.71      966.43      7.55 o
   2   2   4      637.25      710.59      6.08 o
   3   2   4       84.87       76.03      1.46 o
   4   2   4     1176.74     1146.15     11.91 o
   5   2   4       61.97       61.64      1.08 o
   6   2   4      334.63      359.31      4.93 o
   7   2   4       76.93       69.40      1.50 o
   8   2   4        0.48       -0.59      0.59 o
   9   2   4       17.15       17.89      1.00 o
  10   2   4        2.30        1.05      1.56 o
 -10   3   4        2.20        1.21      1.00 o
  -9   3   4        0.85        0.93      0.74 o
  -8   3   4       28.59       29.94      1.35 o
  -7   3   4        5.81        7.80      0.91 o
  -6   3   4       31.90       32.89      1.33 o
  -5   3   4        0.11        0.88      0.49 o
  -4   3   4      274.51      271.93      2.98 o
  -3   3   4      252.69      289.82      2.97 o
  -2   3   4      423.93      463.89      4.45 o
  -1   3   4      120.67      165.71      2.02 o
   0   3   4      169.02      136.58      1.75 o
   1   3   4       27.03       25.84      0.75 o
   2   3   4       13.59        5.41      0.42 o
   3   3   4     1464.11     1489.93     12.90 o
   4   3   4      139.23      140.35      2.10 o
   5   3   4      659.17      763.16     11.05 o
   6   3   4      562.59      591.63      8.35 o
   7   3   4        0.39        0.09      0.52 o
   8   3   4      101.55       99.49      1.97 o
   9   3   4        8.40        9.22      0.70 o
  10   3   4       22.10       22.26      1.09 o
 -10   4   4        1.88        2.02      2.56 o
  -9   4   4        2.21        2.76      0.88 o
  -8   4   4       59.02       61.14      2.75 o
  -7   4   4        0.08       -0.35      0.73 o
  -6   4   4        2.66        1.94      0.74 o
  -5   4   4      171.64      161.23      2.47 o
  -4   4   4      115.95      107.52      2.00 o
  -3   4   4        0.27        3.03      0.49 o
  -2   4   4     1367.04     1474.59     12.38 o
  -1   4   4      201.03      252.45      2.83 o
   0   4   4     1366.72     1501.32     12.46 o
   1   4   4       65.00       50.65      0.97 o
   2   4   4      316.87      335.30      3.40 o
   3   4   4      187.89      192.15      2.71 o
   4   4   4      198.03      195.10      2.38 o
   5   4   4       16.45       13.46      0.62 o
   6   4   4      123.06      127.44      2.14 o
   7   4   4      289.56      272.63      4.21 o
   8   4   4      111.04      113.78      2.33 o
   9   4   4       58.68       60.16      1.82 o
  10   4   4       26.09       28.05      1.42 o
  11   4   4        0.11       -0.56      0.94 o
  -9   5   4        5.20        4.86      1.02 o
  -8   5   4       12.14       13.00      1.41 o
  -7   5   4      131.68      145.06      2.99 o
  -6   5   4       83.81       88.20      2.26 o
  -5   5   4       14.46       13.20      1.39 o
  -4   5   4        3.51        2.84      0.55 o
  -3   5   4      105.53      116.16      1.86 o
  -2   5   4       28.36       36.95      1.12 o
  -1   5   4       24.36       25.88      0.94 o
   0   5   4      109.28      108.60      1.58 o
   1   5   4      300.06      337.22      3.57 o
   2   5   4      284.69      278.09      3.08 o
   3   5   4      712.60      851.23      7.99 o
   4   5   4       95.93      107.18      1.71 o
   5   5   4        0.59        0.13      0.40 o
   6   5   4        4.40        5.84      0.75 o
   7   5   4        0.28        0.05      0.62 o
   8   5   4        5.39        7.53      1.26 o
   9   5   4       39.98       40.30      1.51 o
  10   5   4       17.34       16.24      1.53 o
  11   5   4        5.89        5.82      1.35 o
  -9   6   4        0.78        0.61      1.05 o
  -8   6   4        3.21        3.01      0.95 o
  -7   6   4        1.83        3.25      0.93 o
  -6   6   4      108.05      107.88      2.60 o
  -5   6   4       16.95       15.02      1.30 o
  -4   6   4       27.28       20.71      0.96 o
  -3   6   4        0.02        0.20      0.61 o
  -2   6   4       61.14       56.48      1.45 o
  -1   6   4      314.14      329.85      3.93 o
   0   6   4       19.04       18.44      0.78 o
   1   6   4      390.44      405.50      4.79 o
   2   6   4      435.57      429.26      4.99 o
   3   6   4      209.59      200.12      2.87 o
   4   6   4      181.38      181.42      2.64 o
   5   6   4        6.70        4.69      0.57 o
   6   6   4       33.95       27.33      1.34 o
   7   6   4      119.56      114.14      2.66 o
   8   6   4       22.56       24.76      1.33 o
   9   6   4       81.55       75.35      2.13 o
  10   6   4       18.26       14.74      1.05 o
  11   6   4        0.18       -0.08      0.83 o
  -8   7   4        1.90        0.97      1.01 o
  -7   7   4        3.58        2.21      0.92 o
  -6   7   4        0.11        0.65      0.82 o
  -5   7   4        1.09        1.30      0.86 o
  -4   7   4        1.28       -0.10      0.60 o
  -3   7   4        4.68        2.23      0.66 o
  -2   7   4       64.64       60.12      1.61 o
  -1   7   4       25.35       23.67      1.05 o
   0   7   4        2.28        2.36      0.60 o
   1   7   4      371.56      333.25      4.05 o
   2   7   4       10.70       13.47      1.01 o
   3   7   4       87.89       95.69      1.96 o
   4   7   4        4.30        2.60      0.59 o
   5   7   4        3.05        4.31      0.63 o
   6   7   4       95.93       85.07      2.43 o
   7   7   4       54.10       48.70      1.95 o
   8   7   4       11.37       12.90      2.59 o
   9   7   4       51.26       48.98      1.87 o
  10   7   4        4.00        3.69      0.86 o
  11   7   4        0.32        0.25      0.98 o
  -8   8   4        0.64        1.48      1.17 o
  -7   8   4        2.11        0.94      1.08 o
  -6   8   4        2.30        0.60      1.01 o
  -5   8   4       13.95       12.68      1.37 o
  -4   8   4        5.45        4.51      0.96 o
  -3   8   4       57.60       48.95      1.48 o
  -2   8   4      111.86      108.50      2.76 o
  -1   8   4      171.08      188.01      3.32 o
   0   8   4      169.48      162.90      3.02 o
   1   8   4       14.48       18.80      1.19 o
   2   8   4       56.21       56.52      1.72 o
   3   8   4      575.55      596.57      6.85 o
   4   8   4      163.65      153.01      2.69 o
   5   8   4       72.28       75.94      2.60 o
   6   8   4        5.02        3.80      0.98 o
   7   8   4      111.74       97.50      2.78 o
   8   8   4       26.35       25.78      1.75 o
   9   8   4        2.29        3.82      0.97 o
  10   8   4        4.47        4.25      1.01 o
  -7   9   4        1.09       -0.84      1.57 o
  -6   9   4        2.07       -0.99      0.99 o
  -5   9   4       37.54       38.54      2.07 o
  -4   9   4        7.69        5.06      1.06 o
  -3   9   4        1.13        0.29      0.81 o
  -2   9   4       44.88       45.67      1.65 o
  -1   9   4        3.63        3.27      0.93 o
   0   9   4      114.65       95.15      2.40 o
   1   9   4        1.61        0.88      0.87 o
   2   9   4      692.67      643.38      8.37 o
   3   9   4      424.50      390.25      5.85 o
   4   9   4       33.92       31.54      1.37 o
   5   9   4        5.34        8.19      1.19 o
   6   9   4        6.22        5.82      1.05 o
   7   9   4        4.69        4.82      1.07 o
   8   9   4       14.80       15.69      1.40 o
   9   9   4        6.40        6.56      1.15 o
  10   9   4        0.01       -0.48      0.90 o
  -6  10   4        1.87        0.35      1.22 o
  -5  10   4       10.94        7.07      1.42 o
  -4  10   4        2.48        3.14      1.45 o
  -3  10   4        3.97        3.19      0.93 o
  -2  10   4       52.69       46.88      1.80 o
  -1  10   4        5.43        4.39      1.06 o
   0  10   4        4.42        1.72      0.94 o
   1  10   4       55.67       62.09      2.23 o
   2  10   4       26.01       21.68      1.50 o
   3  10   4       90.64       87.80      3.19 o
   4  10   4       38.61       38.32      1.76 o
   5  10   4        0.26        1.48      1.02 o
   6  10   4        0.91       -0.04      1.16 o
   7  10   4        8.44        6.74      1.45 o
   8  10   4        8.22        7.21      1.46 o
   9  10   4        2.72        2.31      1.10 o
  -6  11   4        0.00       -0.63      1.69 o
  -5  11   4        5.57       11.85      2.17 o
  -4  11   4        1.14        1.26      1.48 o
  -3  11   4        8.51        7.18      1.90 o
  -2  11   4       18.63       15.61      1.40 o
  -1  11   4       12.99       11.71      1.32 o
   0  11   4       11.13        9.97      1.21 o
   1  11   4        0.28        0.14      1.04 o
   2  11   4        5.06        5.96      1.12 o
   3  11   4       18.77       13.15      1.34 o
   4  11   4        3.80        4.54      1.68 o
   5  11   4       14.16       13.74      4.18 o
   6  11   4        9.40       10.58      1.86 o
   7  11   4        0.05        0.05      1.22 o
   8  11   4        0.11       -1.15      1.15 o
  -4  12   4        2.58        9.64      2.16 o
  -3  12   4        1.27       -0.13      1.61 o
  -2  12   4       10.73       11.21      1.39 o
  -1  12   4        1.31       -1.23      1.23 o
   0  12   4        4.39        5.16      1.22 o
   1  12   4        0.00        0.33      1.28 o
   2  12   4        0.13        1.59      1.03 o
   3  12   4       27.16       31.20      1.86 o
   4  12   4        7.30        6.07      1.42 o
   5  12   4        6.01        6.81      1.84 o
   6  12   4       16.00       17.02      2.32 o
   7  12   4        7.06        9.21      1.99 o
  -3  13   4        3.92        6.92      2.12 o
  -2  13   4        3.60        5.79      1.64 o
  -1  13   4        0.66       -0.25      1.07 o
   0  13   4        1.83        0.13      1.08 o
   1  13   4        2.10        1.07      1.14 o
   2  13   4        7.20        5.97      1.46 o
   3  13   4        0.04       -0.08      1.24 o
   4  13   4       13.24       18.72      2.04 o
   5  13   4        4.14        2.08      1.73 o
   6  13   4        0.34        0.89      1.56 o
  -1  14   4        0.09       -0.80      1.13 o
   0  14   4        0.26       -1.30      1.30 o
   1  14   4        6.24        4.76      1.39 o
   2  14   4        2.57        3.15      1.36 o
   3  14   4       21.28       24.97      2.41 o
   4  14   4        2.46       -1.03      2.91 o
  -2 -14   5        8.58        9.83      3.55 o
  -1 -14   5        5.50        7.72      1.55 o
   0 -14   5       14.31       10.95      1.75 o
  -4 -13   5        0.05        2.09      1.91 o
  -3 -13   5        0.00       -0.17      2.16 o
  -2 -13   5        0.25        0.67      1.39 o
  -1 -13   5        0.17        1.26      1.18 o
   0 -13   5        2.72        4.43      1.95 o
   1 -13   5        3.91        6.83      1.49 o
   2 -13   5        0.28        1.64      1.38 o
   3 -13   5       11.19       13.48      2.07 o
  -6 -12   5        6.14        5.79      1.95 o
  -5 -12   5       25.21       34.83      9.07 o
  -4 -12   5        0.56       -0.94      1.69 o
  -3 -12   5       11.75        9.04      2.69 o
  -2 -12   5       37.74       31.92      2.00 o
  -1 -12   5        9.62        9.11      1.42 o
   0 -12   5        4.21        3.33      1.24 o
   1 -12   5        0.55        0.30      1.04 o
   2 -12   5       13.77       14.60      1.61 o
   3 -12   5       32.46       33.92      2.41 o
   4 -12   5        0.05       -0.80      1.79 o
   5 -12   5       18.61       17.85      2.67 o
  -7 -11   5        5.86        4.04      1.77 o
  -6 -11   5        2.42       -0.38      1.58 o
  -5 -11   5       19.78       21.10      3.04 o
  -4 -11   5        5.68        9.11      2.06 o
  -3 -11   5       56.39       59.54      2.77 o
  -2 -11   5       13.41       13.17      1.47 o
  -1 -11   5        3.93        3.29      1.11 o
   0 -11   5       11.97       12.57      1.42 o
   1 -11   5       30.82       34.88      1.96 o
   2 -11   5       22.37       22.22      1.74 o
   3 -11   5       11.39       13.33      1.82 o
   4 -11   5        0.68        0.64      1.25 o
   5 -11   5        3.83        3.61      1.80 o
   6 -11   5       11.73       13.53      2.33 o
  -8 -10   5        6.84        4.91      1.74 o
  -7 -10   5        5.99        8.52      2.79 o
  -6 -10   5        2.88        2.22      2.60 o
  -5 -10   5       91.58       85.70      3.97 o
  -4 -10   5        0.32        1.89      1.60 o
  -3 -10   5        9.03       12.09      1.33 o
  -2 -10   5        0.19        0.37      0.93 o
  -1 -10   5        1.54       -0.01      0.94 o
   0 -10   5        4.66        2.89      1.06 o
   1 -10   5        8.90        7.60      1.26 o
   2 -10   5       43.14       45.18      2.05 o
   3 -10   5       56.04       53.24      2.27 o
   4 -10   5        1.20        2.11      1.25 o
   5 -10   5       18.15       14.66      2.79 o
   6 -10   5       18.68       18.35      2.39 o
   7 -10   5        4.72        7.48      1.91 o
  -8  -9   5        2.30       -0.68      1.14 o
  -7  -9   5       24.17       19.22      1.76 o
  -6  -9   5       97.10      117.19      3.61 o
  -5  -9   5       77.50       93.06      3.88 o
  -4  -9   5       31.33       25.23      1.81 o
  -3  -9   5       54.00       47.22      1.98 o
  -2  -9   5        0.49       -0.67      0.82 o
  -1  -9   5        7.33        6.91      1.12 o
   0  -9   5      143.83      149.87      3.40 o
   1  -9   5       62.34       60.26      2.22 o
   2  -9   5        0.29        2.98      1.00 o
   3  -9   5        9.05       10.45      1.29 o
   4  -9   5        0.04       -0.71      0.92 o
   5  -9   5        9.37       10.19      1.88 o
   6  -9   5        5.04       10.45      1.89 o
   7  -9   5        7.47        5.11      1.70 o
   8  -9   5        0.54        0.02      1.40 o
  -9  -8   5        0.65       -0.89      0.89 o
  -8  -8   5        1.66       -0.05      1.03 o
  -7  -8   5       10.08        9.56      1.09 o
  -6  -8   5        3.26        3.68      0.89 o
  -5  -8   5       22.67       30.15      1.43 o
  -4  -8   5       22.58       26.26      1.20 o
  -3  -8   5       60.70       49.09      1.39 o
  -2  -8   5      238.96      236.46      4.15 o
  -1  -8   5        0.01        2.93      0.94 o
   0  -8   5        3.84        2.75      0.91 o
   1  -8   5        0.01       -0.12      0.82 o
   2  -8   5      524.12      527.47      6.62 o
   3  -8   5      138.17      130.35      2.74 o
   4  -8   5        0.78        1.80      0.88 o
   5  -8   5       12.64       13.02      1.41 o
   6  -8   5        4.63        3.63      1.48 o
   7  -8   5       86.48       86.69      4.19 o
   8  -8   5       31.14       35.37      2.63 o
   9  -8   5        0.77       -1.21      1.21 o
  -9  -7   5       51.85       62.71      2.38 o
  -8  -7   5       25.28       22.73      1.71 o
  -7  -7   5       19.87       20.55      1.25 o
  -6  -7   5       13.48       10.61      1.02 o
  -5  -7   5        5.49        5.75      0.84 o
  -4  -7   5        8.31        8.68      0.74 o
  -3  -7   5      326.91      355.38      3.98 o
  -2  -7   5      203.94      206.17      2.72 o
  -1  -7   5      116.28      114.23      2.79 o
   0  -7   5       65.76       72.58      1.70 o
   1  -7   5      158.34      142.21      2.41 o
   2  -7   5       21.60       24.29      1.03 o
   3  -7   5      160.12      156.81      2.42 o
   4  -7   5        6.16        3.91      0.63 o
   5  -7   5        1.55        3.38      0.76 o
   6  -7   5       39.36       53.17      2.06 o
   7  -7   5       23.30       20.75      1.48 o
   8  -7   5        0.54        1.84      0.97 o
   9  -7   5        6.07        4.71      1.53 o
 -10  -6   5        0.54        0.41      1.45 o
  -9  -6   5        6.26        7.26      1.18 o
  -8  -6   5        9.73        7.78      0.94 o
  -7  -6   5        0.00       -0.65      0.65 o
  -6  -6   5       19.69       15.87      1.63 o
  -5  -6   5      152.81      139.66      2.66 o
  -4  -6   5      117.10      110.11      1.89 o
  -3  -6   5      493.11      522.74      5.16 o
  -2  -6   5        0.11       -0.31      0.42 o
  -1  -6   5       86.42       80.99      1.50 o
   0  -6   5      131.24      141.04      1.86 o
   1  -6   5      133.00      139.60      2.24 o
   2  -6   5       17.61       19.86      1.03 o
   3  -6   5       33.37       23.78      0.94 o
   4  -6   5       54.12       38.56      1.17 o
   5  -6   5        0.04        1.01      0.44 o
   6  -6   5        0.76        1.49      0.78 o
   7  -6   5       39.10       28.82      1.51 o
   8  -6   5       55.22       64.61      2.23 o
   9  -6   5       13.81       15.30      1.80 o
  10  -6   5        6.74        9.40      1.17 o
 -10  -5   5        6.00        6.38      1.05 o
  -9  -5   5        1.87        1.40      0.75 o
  -8  -5   5        5.98        3.66      0.78 o
  -7  -5   5        5.19        7.28      0.84 o
  -6  -5   5        0.03        0.06      0.62 o
  -5  -5   5       68.29       73.29      1.63 o
  -4  -5   5       86.72       84.35      1.56 o
  -3  -5   5       88.55       77.37      1.47 o
  -2  -5   5      150.33      137.19      1.97 o
  -1  -5   5      212.74      241.57      2.80 o
   0  -5   5      621.45      686.63      5.87 o
   1  -5   5      219.19      204.95      2.81 o
   2  -5   5      100.40       89.57      1.59 o
   3  -5   5      169.76      195.09      2.49 o
   4  -5   5       64.77       65.92      1.35 o
   5  -5   5        8.23        2.99      0.46 o
   6  -5   5      118.44      139.29      2.58 o
   7  -5   5        8.42       15.45      1.13 o
   8  -5   5       10.83       10.62      1.08 o
   9  -5   5        0.38        0.63      0.80 o
  10  -5   5        0.55       -0.77      0.77 o
 -10  -4   5       16.65       17.66      1.98 o
  -9  -4   5        0.01       -0.64      0.73 o
  -8  -4   5       19.16       19.47      1.14 o
  -7  -4   5        6.24        4.58      0.93 o
  -6  -4   5        0.10       -0.49      0.66 o
  -5  -4   5      141.18      121.06      2.18 o
  -4  -4   5       20.78       21.17      0.85 o
  -3  -4   5      453.03      455.55      4.42 o
  -2  -4   5       28.07       38.51      1.02 o
  -1  -4   5      887.41     1011.38      8.58 o
   0  -4   5       10.85        8.80      0.55 o
   1  -4   5      135.26      119.10      1.87 o
   2  -4   5      415.05      403.08      3.99 o
   3  -4   5       11.76        7.88      0.68 o
   4  -4   5       22.95       30.94      0.90 o
   5  -4   5        0.19       -0.38      0.39 o
   6  -4   5        2.20       -0.22      0.58 o
   7  -4   5        0.46        0.72      0.59 o
   8  -4   5       29.27       33.31      1.46 o
   9  -4   5       10.16        9.69      0.99 o
  10  -4   5       14.77       16.37      1.17 o
 -10  -3   5       27.77       28.35      1.96 o
  -9  -3   5        5.48        3.13      0.77 o
  -8  -3   5        1.23        1.00      0.67 o
  -7  -3   5       11.59        8.94      0.86 o
  -6  -3   5       37.02       33.65      1.33 o
  -5  -3   5       57.25       50.39      1.37 o
  -4  -3   5       92.58      100.83      1.67 o
  -3  -3   5      463.89      543.55      5.39 o
  -2  -3   5      200.76      181.73      2.38 o
  -1  -3   5      274.40      240.72      2.84 o
   0  -3   5     1609.96     1637.76     14.12 o
   1  -3   5      936.24     1005.92      8.41 o
   2  -3   5      728.54      788.09      6.82 o
   3  -3   5       61.97       52.08      0.99 o
   4  -3   5       89.51       98.11      1.63 o
   5  -3   5      172.08      178.75      2.13 o
   6  -3   5      909.57      922.93      9.60 o
   7  -3   5        3.63        3.73      0.62 o
   8  -3   5        7.15        4.37      0.74 o
   9  -3   5       27.41       33.99      2.05 o
  10  -3   5        0.25       -0.47      0.63 o
  11  -3   5        0.96        2.59      0.88 o
 -10  -2   5        5.44        7.08      1.76 o
  -9  -2   5        3.21        4.85      0.78 o
  -8  -2   5       43.94       46.59      1.58 o
  -7  -2   5      142.34      143.50      2.63 o
  -6  -2   5       18.38       18.50      1.06 o
  -5  -2   5       33.64       37.90      1.32 o
  -4  -2   5      214.82      199.88      2.77 o
  -3  -2   5       46.03       42.28      1.12 o
  -2  -2   5      624.69      572.67      5.54 o
  -1  -2   5     1080.91     1232.92     11.75 o
   0  -2   5       63.23       50.50      1.07 o
   1  -2   5      621.69      546.63      4.87 o
   2  -2   5        4.68        4.68      0.70 o
   3  -2   5       51.10       40.52      0.99 o
   4  -2   5     2522.42     2669.01     22.28 o
   5  -2   5       49.48       67.47      1.22 o
   6  -2   5      584.05      585.78      7.79 o
   7  -2   5       73.11       67.89      1.49 o
   8  -2   5       13.14       14.94      0.82 o
   9  -2   5        2.03        3.07      0.66 o
  10  -2   5        9.37        7.92      0.78 o
  11  -2   5        1.30        1.91      0.79 o
 -10  -1   5       13.41       16.31      1.38 o
  -9  -1   5        0.11        0.01      0.72 o
  -8  -1   5       51.68       45.07      1.53 o
  -7  -1   5        0.53       -0.60      0.60 o
  -6  -1   5       82.96       81.29      1.89 o
  -5  -1   5      200.61      189.67      2.97 o
  -4  -1   5        0.74       -0.10      0.38 o
  -3  -1   5     1245.45     1363.08     11.27 o
  -2  -1   5     1720.61     1911.62     16.51 o
  -1  -1   5     1220.03     1390.37     12.23 o
   0  -1   5       55.23       61.07      1.28 o
   1  -1   5      655.43      590.42      4.85 o
   2  -1   5      192.81      175.89      2.34 o
   3  -1   5     1362.77     1463.99     12.53 o
   4  -1   5     1127.03     1177.21     10.20 o
   5  -1   5      241.26      229.43      2.34 o
   6  -1   5      113.05      116.67      1.70 o
   7  -1   5       21.84       19.72      0.82 o
   8  -1   5       13.63       13.38      0.73 o
   9  -1   5        4.60        5.03      0.62 o
  10  -1   5       20.75       23.89      1.19 o
  11  -1   5       11.70        7.21      1.17 o
 -10   0   5        4.99        3.37      1.00 o
  -9   0   5        0.23       -0.61      0.61 o
  -8   0   5        6.56        6.99      0.93 o
  -7   0   5       73.15       74.19      1.86 o
  -6   0   5       86.88       86.11      1.95 o
  -5   0   5       66.73       66.51      1.65 o
  -4   0   5       62.52       58.12      1.30 o
  -3   0   5      271.86      257.02      2.79 o
  -2   0   5        0.76        0.59      0.44 o
  -1   0   5       60.91       56.18      1.46 o
   0   0   5      199.77      253.53      2.65 o
   1   0   5      237.43      246.01      2.36 o
   2   0   5      142.08      124.87      1.50 o
   3   0   5      239.97      262.05      2.78 o
   4   0   5      174.46      175.46      1.90 o
   5   0   5        8.67        9.73      0.43 o
   6   0   5      297.97      297.76      3.21 o
   7   0   5      126.37      112.97      1.81 o
   8   0   5        2.32        2.87      0.48 o
   9   0   5        0.41       -0.41      0.41 o
  10   0   5        0.63        0.14      0.56 o
  11   0   5        2.36        0.77      1.12 o
 -10   1   5        7.01        4.36      1.16 o
  -9   1   5        0.61        0.03      0.68 o
  -8   1   5        5.29        3.98      0.79 o
  -7   1   5       26.65       28.56      1.28 o
  -6   1   5      152.56      140.59      2.60 o
  -5   1   5       74.68       55.48      2.50 o
  -4   1   5      346.82      337.84      3.85 o
  -3   1   5        0.66        0.29      0.37 o
  -2   1   5      106.52      110.02      1.58 o
  -1   1   5       26.19       30.44      0.82 o
   0   1   5        1.31        2.28      0.40 o
   1   1   5      475.04      449.67      3.88 o
   2   1   5        2.06        5.82      0.38 o
   3   1   5      144.92      132.95      1.71 o
   4   1   5      173.77      166.27      1.99 o
   5   1   5      206.68      207.11      2.59 o
   6   1   5      737.64      710.48      7.83 o
   7   1   5      101.74       89.64      2.36 o
   8   1   5        0.03       -0.32      0.40 o
   9   1   5       24.92       20.96      0.84 o
  10   1   5       36.98       43.43      1.47 o
  11   1   5       35.50       33.22      2.37 o
 -10   2   5        0.49        0.38      0.97 o
  -9   2   5       23.26       21.86      1.25 o
  -8   2   5       47.95       46.51      2.06 o
  -7   2   5       58.15       53.33      1.72 o
  -6   2   5      138.29      151.65      2.77 o
  -5   2   5       34.68       42.27      1.22 o
  -4   2   5        1.43        1.05      0.45 o
  -3   2   5      172.88      182.98      2.29 o
  -2   2   5       65.68       54.87      1.49 o
  -1   2   5       56.84       62.81      1.16 o
   0   2   5     1295.97     1443.51     11.91 o
   1   2   5      662.12      705.51      5.79 o
   2   2   5      163.54      196.75      2.19 o
   3   2   5      548.64      577.39      5.47 o
   4   2   5      312.72      305.62      3.22 o
   5   2   5        4.59       10.25      1.53 o
   6   2   5      265.31      254.68      4.71 o
   7   2   5      281.12      273.14      4.15 o
   8   2   5       54.85       59.04      3.00 o
   9   2   5       31.60       32.24      1.05 o
  10   2   5        7.75        4.28      0.79 o
  11   2   5        1.76        1.67      0.99 o
 -10   3   5        4.49        5.30      1.20 o
  -9   3   5        7.30        7.45      1.05 o
  -8   3   5        3.89        2.88      0.90 o
  -7   3   5      156.55      165.90      3.71 o
  -6   3   5      348.26      362.08      4.98 o
  -5   3   5        1.56        0.62      0.54 o
  -4   3   5       21.07       27.44      0.93 o
  -3   3   5        1.53        1.06      0.43 o
  -2   3   5       81.08      110.39      1.71 o
  -1   3   5      235.29      272.95      3.00 o
   0   3   5       77.31      116.99      1.68 o
   1   3   5      662.24      703.65      5.85 o
   2   3   5      386.00      366.41      3.63 o
   3   3   5      419.84      398.63      4.09 o
   4   3   5      176.32      173.76      2.20 o
   5   3   5      252.13      257.67      3.21 o
   6   3   5      211.69      234.74      6.20 o
   7   3   5      122.82      124.58      3.91 o
   8   3   5       39.61       30.78      1.84 o
   9   3   5        8.38        7.55      0.77 o
  10   3   5       41.50       43.05      3.40 o
  11   3   5       32.08       31.12      2.15 o
  -9   4   5        4.14        4.49      1.22 o
  -8   4   5      128.98      134.18      3.66 o
  -7   4   5        2.04        0.94      0.84 o
  -6   4   5       53.59       47.96      1.69 o
  -5   4   5       94.10       95.87      2.22 o
  -4   4   5        2.94        2.65      0.54 o
  -3   4   5      103.64      103.74      1.74 o
  -2   4   5      702.21      777.63      7.53 o
  -1   4   5      442.32      447.21      4.49 o
   0   4   5      110.82      110.72      1.86 o
   1   4   5      163.70      180.17      2.10 o
   2   4   5       38.32       40.76      0.99 o
   3   4   5       14.78       11.02      0.62 o
   4   4   5      133.16      159.47      2.67 o
   5   4   5      205.71      221.22      4.54 o
   6   4   5       54.39       47.96      1.48 o
   7   4   5       74.61       73.54      2.09 o
   8   4   5       63.22       58.50      2.56 o
   9   4   5        3.02        3.76      0.76 o
  10   4   5       42.44       37.24      1.75 o
  11   4   5        4.16        2.66      1.28 o
  -9   5   5        0.15        0.11      1.49 o
  -8   5   5        0.45        0.34      1.25 o
  -7   5   5        0.11        0.67      0.83 o
  -6   5   5        0.48       -0.75      0.75 o
  -5   5   5       10.68       10.16      0.98 o
  -4   5   5       36.22       28.06      1.04 o
  -3   5   5        0.94       -0.33      0.45 o
  -2   5   5        5.56        7.42      0.67 o
  -1   5   5        0.01        0.02      0.48 o
   0   5   5      272.77      276.64      2.97 o
   1   5   5       48.70       44.18      1.11 o
   2   5   5      100.75       97.35      1.63 o
   3   5   5      486.72      531.84      5.46 o
   4   5   5        0.92       -0.27      0.58 o
   5   5   5      134.44      141.60      2.39 o
   6   5   5      120.38      122.93      2.70 o
   7   5   5        5.34        8.23      0.93 o
   8   5   5       89.08       79.95      2.22 o
   9   5   5        5.68        2.98      0.77 o
  10   5   5       32.35       31.68      1.41 o
  11   5   5       19.79       20.83      1.48 o
  -9   6   5        0.03       -0.66      1.22 o
  -8   6   5        5.49        5.90      1.12 o
  -7   6   5        7.31        4.75      1.03 o
  -6   6   5        9.52        8.26      1.21 o
  -5   6   5        0.14       -0.17      0.75 o
  -4   6   5        0.49       -0.55      0.55 o
  -3   6   5       91.93       84.19      1.74 o
  -2   6   5      111.24      102.96      2.00 o
  -1   6   5       48.05       57.42      1.50 o
   0   6   5      478.69      504.91      5.82 o
   1   6   5      120.76      113.31      2.01 o
   2   6   5        0.04       -0.45      0.45 o
   3   6   5      180.98      171.54      2.66 o
   4   6   5      145.31      138.73      2.31 o
   5   6   5        1.53        2.04      0.55 o
   6   6   5       17.72       18.69      1.19 o
   7   6   5        1.93        0.51      0.69 o
   8   6   5       44.79       35.45      1.61 o
   9   6   5       32.93       34.69      1.63 o
  10   6   5        3.49        3.72      0.84 o
  11   6   5       17.99       20.24      1.59 o
  -8   7   5        0.91        0.59      1.20 o
  -7   7   5        0.01       -0.96      0.96 o
  -6   7   5        0.76       -0.09      0.84 o
  -5   7   5        0.07       -0.50      0.78 o
  -4   7   5       50.14       52.47      1.70 o
  -3   7   5        2.87        2.06      0.65 o
  -2   7   5       58.17       56.32      1.61 o
  -1   7   5       51.34       42.49      1.41 o
   0   7   5      181.12      202.28      3.01 o
   1   7   5        0.00        1.48      0.70 o
   2   7   5      552.34      549.03      5.93 o
   3   7   5       18.46       24.98      1.47 o
   4   7   5      480.62      454.59      5.41 o
   5   7   5       91.01       93.52      1.94 o
   6   7   5       39.95       41.02      1.77 o
   7   7   5       40.67       36.79      1.74 o
   8   7   5       47.92       48.35      1.93 o
   9   7   5       45.95       43.92      2.45 o
  10   7   5       13.06       13.38      1.20 o
  -8   8   5        1.82        0.57      1.99 o
  -7   8   5        0.67       -0.70      1.54 o
  -6   8   5        6.50        4.33      1.22 o
  -5   8   5       24.82       22.14      1.68 o
  -4   8   5        8.65        8.28      1.09 o
  -3   8   5      163.50      163.66      2.94 o
  -2   8   5       95.39       91.80      2.36 o
  -1   8   5       42.28       34.87      1.53 o
   0   8   5      170.09      170.88      3.17 o
   1   8   5      178.18      180.91      3.46 o
   2   8   5      102.20       94.67      2.49 o
   3   8   5       54.30       54.52      1.75 o
   4   8   5      586.93      593.57      6.85 o
   5   8   5      110.91      108.43      2.55 o
   6   8   5        5.98        8.54      1.10 o
   7   8   5       45.86       40.45      1.90 o
   8   8   5        0.04       -0.77      0.77 o
   9   8   5        1.89        1.56      0.88 o
  10   8   5        0.17        0.26      0.86 o
  -7   9   5        2.67        1.14      1.33 o
  -6   9   5        0.35        0.17      1.77 o
  -5   9   5        7.89        8.04      1.36 o
  -4   9   5       60.17       58.07      2.26 o
  -3   9   5       40.89       37.68      1.58 o
  -2   9   5       36.53       32.02      1.45 o
  -1   9   5        5.89        4.65      0.99 o
   0   9   5      171.32      173.09      3.36 o
   1   9   5       84.98       80.01      2.29 o
   2   9   5       30.10       27.83      1.62 o
   3   9   5        3.85        3.59      1.01 o
   4   9   5        4.10        1.46      0.85 o
   5   9   5        0.08       -0.50      0.68 o
   6   9   5        3.76        2.78      1.07 o
   7   9   5        0.14        1.01      0.86 o
   8   9   5        7.60        7.47      1.17 o
   9   9   5       32.18       31.76      1.84 o
  10   9   5       16.73       20.80      1.72 o
  -6  10   5       11.28       12.34      1.77 o
  -5  10   5        0.76        2.70      1.51 o
  -4  10   5       20.59       20.06      1.80 o
  -3  10   5        6.84        4.17      1.03 o
  -2  10   5       24.10       26.03      1.41 o
  -1  10   5        0.20       -0.84      0.84 o
   0  10   5        0.46        0.55      0.92 o
   1  10   5      100.77      114.87      3.46 o
   2  10   5       59.71       64.37      2.31 o
   3  10   5       23.30       22.41      1.52 o
   4  10   5       43.60       43.17      2.35 o
   5  10   5        0.00       -0.50      1.06 o
   6  10   5        0.02       -0.79      1.04 o
   7  10   5        5.28        4.42      3.08 o
   8  10   5        2.57        2.79      2.18 o
   9  10   5       14.91       12.20      1.77 o
  -5  11   5        7.14        8.34      2.13 o
  -4  11   5        2.75        5.36      2.22 o
  -3  11   5        0.12        0.20      1.11 o
  -2  11   5        1.87        3.10      0.97 o
  -1  11   5        5.53        1.87      1.01 o
   0  11   5        2.88        2.16      0.99 o
   1  11   5       15.85       18.16      1.52 o
   2  11   5        2.06        3.39      1.04 o
   3  11   5       17.76       18.39      1.47 o
   4  11   5       18.00       21.33      1.82 o
   5  11   5        0.37        0.79      1.36 o
   6  11   5        0.92        0.11      1.47 o
   7  11   5        9.51        9.62      1.82 o
   8  11   5        0.52        2.93      1.43 o
  -4  12   5       24.73       24.68      2.84 o
  -3  12   5        3.57        4.65      1.51 o
  -2  12   5        4.65        3.18      1.17 o
  -1  12   5        2.35        3.05      1.48 o
   0  12   5        4.37        3.35      1.16 o
   1  12   5        3.46        1.98      1.06 o
   2  12   5       11.61       11.63      1.67 o
   3  12   5       32.51       38.31      2.20 o
   4  12   5        0.03       -0.87      1.17 o
   5  12   5        3.22        5.14      1.75 o
   6  12   5       48.96       57.83      3.53 o
   7  12   5        3.62        6.85      1.84 o
  -3  13   5        0.16        2.09      1.81 o
  -2  13   5        3.20        2.66      1.53 o
  -1  13   5        0.07       -0.81      1.12 o
   0  13   5        0.49       -1.01      1.01 o
   1  13   5        5.43        3.90      1.52 o
   2  13   5        3.45        4.46      1.30 o
   3  13   5        6.51        8.69      1.70 o
   4  13   5       14.48       20.41      2.07 o
   5  13   5        0.70        0.38      1.61 o
   6  13   5        2.61        4.86      3.26 o
   0  14   5        0.26       -0.99      1.09 o
   1  14   5        4.56        6.16      1.46 o
   2  14   5        0.20        0.24      1.83 o
   3  14   5       62.91       81.91      4.30 o
   4  14   5       10.20       15.21      2.58 o
  -4 -13   6        1.60        3.87      3.89 o
  -3 -13   6       30.14       30.63      3.17 o
  -2 -13   6        0.00       -0.03      1.45 o
  -1 -13   6        2.51        3.36      1.30 o
   0 -13   6        6.01        4.52      1.46 o
   1 -13   6       15.24       14.81      1.74 o
   2 -13   6        3.44        2.56      1.28 o
   3 -13   6        6.73        6.20      1.77 o
  -5 -12   6       10.60        7.61      2.18 o
  -4 -12   6       40.68       40.36      3.29 o
  -3 -12   6       19.38       19.59      2.27 o
  -2 -12   6       15.04       13.58      2.08 o
  -1 -12   6        9.58        9.13      1.45 o
   0 -12   6        1.28        0.90      1.18 o
   1 -12   6        1.21        0.38      1.10 o
   2 -12   6        1.42        2.59      1.23 o
   3 -12   6       21.69       22.91      2.22 o
   4 -12   6       19.05       14.75      2.87 o
   5 -12   6        0.02        3.39      1.99 o
  -6 -11   6        5.86        4.97      1.80 o
  -5 -11   6       11.87       10.36      2.34 o
  -4 -11   6        6.70        9.98      2.17 o
  -3 -11   6        0.81        2.59      1.43 o
  -2 -11   6        0.18       -0.98      0.98 o
  -1 -11   6       26.03       23.34      1.76 o
   0 -11   6        0.25       -0.89      0.89 o
   1 -11   6        3.82        4.01      1.25 o
   2 -11   6        0.07       -0.46      1.08 o
   3 -11   6        1.43        1.13      1.30 o
   4 -11   6       26.22       27.69      2.56 o
   5 -11   6       11.27       12.08      2.73 o
   6 -11   6       11.10       13.80      4.14 o
  -7 -10   6       31.22       35.11      2.84 o
  -6 -10   6        3.77        3.35      1.66 o
  -5 -10   6       27.48       34.86      2.80 o
  -4 -10   6       78.98       86.75      4.06 o
  -3 -10   6       60.01       62.53      2.40 o
  -2 -10   6       63.19       61.00      2.39 o
  -1 -10   6       15.24       16.83      1.52 o
   0 -10   6        8.73       11.53      1.37 o
   1 -10   6       15.35       14.01      1.71 o
   2 -10   6        0.78        0.42      1.03 o
   3 -10   6       41.92       43.39      2.11 o
   4 -10   6       14.81       12.33      1.73 o
   5 -10   6       17.46       16.92      2.39 o
   6 -10   6        7.79        9.51      2.04 o
   7 -10   6        1.61        1.15      1.52 o
  -8  -9   6        4.39        4.95      3.03 o
  -7  -9   6        0.91       -0.25      1.40 o
  -6  -9   6        2.57        2.74      1.81 o
  -5  -9   6        5.02        3.23      1.50 o
  -4  -9   6        2.14        1.98      1.11 o
  -3  -9   6       27.87       29.33      1.66 o
  -2  -9   6        1.95        1.04      1.12 o
  -1  -9   6        7.53        6.04      1.12 o
   0  -9   6       95.86       79.79      2.59 o
   1  -9   6       29.46       25.44      1.83 o
   2  -9   6        0.11        0.78      0.89 o
   3  -9   6       30.95       33.96      2.02 o
   4  -9   6       70.09       62.37      2.89 o
   5  -9   6       47.38       60.67      4.48 o
   6  -9   6       41.86       47.57      3.34 o
   7  -9   6        1.41        1.17      1.57 o
   8  -9   6        0.23        1.21      1.49 o
  -8  -8   6       18.05       22.70      1.63 o
  -7  -8   6       47.21       53.03      2.03 o
  -6  -8   6       44.24       44.29      2.29 o
  -5  -8   6       72.25       74.00      2.29 o
  -4  -8   6       54.99       60.11      2.11 o
  -3  -8   6       10.57       13.02      1.03 o
  -2  -8   6        6.01        7.11      1.08 o
  -1  -8   6        0.32       -0.87      0.87 o
   0  -8   6      205.70      191.78      3.78 o
   1  -8   6      143.37      163.77      3.81 o
   2  -8   6       40.19       42.49      1.85 o
   3  -8   6       26.34       27.22      1.56 o
   4  -8   6       16.02       16.34      1.34 o
   5  -8   6       14.18       15.40      2.38 o
   6  -8   6       20.94       28.97      2.44 o
   7  -8   6        7.30       10.89      1.95 o
   8  -8   6       13.83       10.79      1.91 o
  -9  -7   6       36.04       34.76      1.69 o
  -8  -7   6       16.36       17.68      1.28 o
  -7  -7   6        0.02       -0.61      0.77 o
  -6  -7   6        2.70        4.27      0.89 o
  -5  -7   6        0.21       -0.50      0.73 o
  -4  -7   6       83.51       90.71      2.03 o
  -3  -7   6       62.34       40.99      1.29 o
  -2  -7   6      101.38       94.25      1.84 o
  -1  -7   6        0.04       -0.20      0.70 o
   0  -7   6       63.67       69.75      1.79 o
   1  -7   6       29.98       32.59      1.42 o
   2  -7   6      148.38      142.46      2.77 o
   3  -7   6       89.85       99.34      1.94 o
   4  -7   6       16.61       22.22      1.11 o
   5  -7   6        9.76       10.16      1.01 o
   6  -7   6       32.75       40.58      1.84 o
   7  -7   6        0.04        0.37      0.92 o
   8  -7   6        4.43        5.06      1.25 o
   9  -7   6        0.32        1.19      1.31 o
  -9  -6   6        0.07        0.28      0.80 o
  -8  -6   6        4.08        4.91      0.93 o
  -7  -6   6        0.17        0.23      0.73 o
  -6  -6   6       42.89       53.52      1.78 o
  -5  -6   6        1.89        4.86      0.80 o
  -4  -6   6       18.13       18.42      1.04 o
  -3  -6   6      321.04      310.37      3.61 o
  -2  -6   6      179.47      163.39      2.36 o
  -1  -6   6       28.48       25.26      0.95 o
   0  -6   6      235.50      219.73      2.95 o
   1  -6   6      230.65      235.56      3.02 o
   2  -6   6      338.57      310.94      3.62 o
   3  -6   6      127.83      131.53      2.11 o
   4  -6   6       51.75       62.42      1.44 o
   5  -6   6       54.98       47.00      1.73 o
   6  -6   6        0.31       -0.65      0.65 o
   7  -6   6       11.73       15.85      1.31 o
   8  -6   6       30.32       32.09      1.70 o
   9  -6   6       12.02       11.60      1.28 o
  10  -6   6        3.73        4.79      1.25 o
  -9  -5   6       18.12       17.58      1.18 o
  -8  -5   6       13.58       15.23      1.07 o
  -7  -5   6       26.34       26.31      1.30 o
  -6  -5   6       21.13       18.60      1.12 o
  -5  -5   6       22.90       18.52      1.19 o
  -4  -5   6       14.48       12.38      0.90 o
  -3  -5   6       18.24       17.80      0.82 o
  -2  -5   6      119.12      113.72      1.85 o
  -1  -5   6      175.12      162.79      2.25 o
   0  -5   6      263.51      275.39      3.22 o
   1  -5   6       24.93       22.71      0.93 o
   2  -5   6       49.00       48.47      1.25 o
   3  -5   6        3.74        1.55      0.46 o
   4  -5   6        5.35        5.21      0.53 o
   5  -5   6        5.50       -0.39      0.48 o
   6  -5   6       12.93       10.13      1.02 o
   7  -5   6        7.48        2.17      0.83 o
   8  -5   6        1.21        0.75      0.88 o
   9  -5   6        0.21       -0.76      0.76 o
  10  -5   6        4.23        3.49      1.13 o
 -10  -4   6        9.75       10.38      1.80 o
  -9  -4   6        1.05       -0.75      0.82 o
  -8  -4   6       21.25       23.29      1.31 o
  -7  -4   6        1.14        1.18      0.74 o
  -6  -4   6       35.16       34.44      1.57 o
  -5  -4   6        3.89        6.71      0.94 o
  -4  -4   6      363.31      375.24      4.25 o
  -3  -4   6       10.38       16.70      0.77 o
  -2  -4   6        9.47        5.97      0.56 o
  -1  -4   6      384.95      337.20      3.86 o
   0  -4   6      453.21      419.63      4.23 o
   1  -4   6     1515.53     1664.15     14.83 o
   2  -4   6      918.26      956.62      8.34 o
   3  -4   6      144.14      120.75      1.76 o
   4  -4   6      129.36      134.59      2.12 o
   5  -4   6        5.55       10.23      0.70 o
   6  -4   6      105.02      120.86      2.25 o
   7  -4   6        0.12       -0.27      0.65 o
   8  -4   6      103.83      114.19      2.65 o
   9  -4   6       15.07       13.78      1.14 o
  10  -4   6       10.10       14.44      1.17 o
 -10  -3   6        5.99        4.78      1.24 o
  -9  -3   6       68.69       69.54      2.78 o
  -8  -3   6        0.03       -0.34      0.72 o
  -7  -3   6       18.87       16.24      1.10 o
  -6  -3   6       14.01       14.55      1.03 o
  -5  -3   6      308.98      301.41      4.30 o
  -4  -3   6      107.17       99.39      1.79 o
  -3  -3   6       38.89       55.97      1.34 o
  -2  -3   6       24.81       31.38      1.05 o
  -1  -3   6      827.83     1005.73      9.21 o
   0  -3   6      287.43      292.97      3.38 o
   1  -3   6       51.76       39.70      1.01 o
   2  -3   6       82.49       78.85      1.35 o
   3  -3   6       11.73       13.26      0.72 o
   4  -3   6       81.86      106.25      1.79 o
   5  -3   6      144.92      128.86      1.98 o
   6  -3   6      700.84      796.80      8.53 o
   7  -3   6        2.31        3.30      0.75 o
   8  -3   6       23.44       25.77      1.25 o
   9  -3   6        4.36        6.94      0.88 o
  10  -3   6        6.21        5.56      0.86 o
  11  -3   6       16.54       14.73      1.36 o
 -10  -2   6        0.91        1.96      1.04 o
  -9  -2   6       14.69       12.33      1.13 o
  -8  -2   6       13.32       17.16      1.16 o
  -7  -2   6        0.31        1.29      0.70 o
  -6  -2   6        0.11       -0.18      0.64 o
  -5  -2   6      143.01      145.44      2.69 o
  -4  -2   6      188.91      183.39      2.39 o
  -3  -2   6      103.40       81.78      1.50 o
  -2  -2   6       89.78       78.94      1.53 o
  -1  -2   6     1809.51     2125.39     18.44 o
   0  -2   6      823.42      811.10      7.09 o
   1  -2   6        2.53        0.40      0.31 o
   2  -2   6      389.09      427.30      4.41 o
   3  -2   6       90.66      109.06      1.90 o
   4  -2   6      268.00      338.21      3.68 o
   5  -2   6       10.73       10.51      0.63 o
   6  -2   6      205.64      216.08      2.96 o
   7  -2   6      102.29       95.98      1.84 o
   8  -2   6       27.23       33.66      1.36 o
   9  -2   6       18.41       18.55      1.05 o
  10  -2   6       12.94       14.83      1.01 o
  11  -2   6        3.24        4.66      1.26 o
 -10  -1   6        2.27        3.58      1.20 o
  -9  -1   6       42.66       38.68      1.65 o
  -8  -1   6       58.39       51.76      1.94 o
  -7  -1   6        0.01       -0.42      0.62 o
  -6  -1   6       33.40       34.35      1.94 o
  -5  -1   6      126.77      130.74      2.52 o
  -4  -1   6      236.81      249.15      2.90 o
  -3  -1   6     1245.82     1359.53     11.42 o
  -2  -1   6       30.63       56.90      1.26 o
  -1  -1   6       35.09       24.64      0.88 o
   0  -1   6      266.83      276.92      3.16 o
   1  -1   6       12.59        9.51      0.46 o
   2  -1   6      103.90      124.36      1.75 o
   3  -1   6      133.03      133.95      2.06 o
   4  -1   6        7.80        7.49      0.55 o
   5  -1   6        1.91        3.05      0.47 o
   6  -1   6       87.32       88.42      1.66 o
   7  -1   6       27.15       31.61      1.06 o
   8  -1   6        0.10       -0.53      0.53 o
   9  -1   6       16.24       12.04      0.87 o
  10  -1   6        0.06       -0.57      0.57 o
  11  -1   6        1.49        0.29      0.76 o
 -10   0   6        0.78        0.08      1.00 o
  -9   0   6       14.17       11.61      1.08 o
  -8   0   6       43.89       42.97      1.64 o
  -7   0   6        3.97        3.13      0.78 o
  -6   0   6       28.89       22.52      1.24 o
  -5   0   6      148.33      144.30      2.67 o
  -4   0   6      122.35      116.68      1.81 o
  -3   0   6       75.01       79.94      1.49 o
  -2   0   6       37.53       50.82      1.19 o
  -1   0   6       21.61       16.69      0.70 o
   0   0   6      207.00      199.50      2.33 o
   1   0   6        6.28        5.37      0.38 o
   2   0   6      180.61      187.99      2.12 o
   3   0   6       23.73       15.64      0.57 o
   4   0   6        6.69        6.74      0.43 o
   5   0   6      371.71      367.89      3.83 o
   6   0   6       66.05       61.15      1.35 o
   7   0   6       18.25       16.89      0.81 o
   8   0   6      199.93      192.91      2.80 o
   9   0   6       28.37       27.97      1.15 o
  10   0   6       28.22       28.43      1.16 o
  11   0   6        6.45        9.26      0.93 o
 -10   1   6        7.06        9.45      1.38 o
  -9   1   6        1.59        0.70      1.02 o
  -8   1   6        0.37       -0.70      0.70 o
  -7   1   6        3.36        2.47      0.79 o
  -6   1   6      119.31      105.82      2.35 o
  -5   1   6      271.45      280.13      4.06 o
  -4   1   6      492.31      526.12      5.11 o
  -3   1   6     1129.82     1124.16      9.65 o
  -2   1   6        4.90        3.49      0.45 o
  -1   1   6        1.56        7.00      0.49 o
   0   1   6       11.10       14.14      0.59 o
   1   1   6      755.81      849.05      6.89 o
   2   1   6      112.33      113.00      1.54 o
   3   1   6      764.22      802.97      7.40 o
   4   1   6       82.97       77.05      1.33 o
   5   1   6       68.88       73.85      1.46 o
   6   1   6       37.40       33.09      3.32 o
   7   1   6        0.94        0.08      0.57 o
   8   1   6      114.39      112.07      1.98 o
   9   1   6        0.07        0.18      0.54 o
  10   1   6        1.01        0.87      0.57 o
  11   1   6       10.99       12.15      2.79 o
  -9   2   6        0.19       -0.81      0.81 o
  -8   2   6        0.03       -0.72      0.75 o
  -7   2   6       15.38       13.92      1.13 o
  -6   2   6        2.91        1.46      0.83 o
  -5   2   6       39.62       41.31      2.15 o
  -4   2   6       11.05       10.33      0.72 o
  -3   2   6      139.50      153.19      2.25 o
  -2   2   6       24.56       20.41      0.79 o
  -1   2   6      123.62      151.12      2.04 o
   0   2   6       52.31       56.62      1.14 o
   1   2   6      374.10      390.84      3.63 o
   2   2   6      302.06      336.74      3.42 o
   3   2   6       14.22       14.80      0.64 o
   4   2   6       22.22       18.76      0.72 o
   5   2   6      706.37      741.55      7.95 o
   6   2   6      463.50      454.40     10.50 o
   7   2   6      332.70      350.88      5.30 o
   8   2   6      124.43      120.14      2.54 o
   9   2   6        3.71        4.44      0.67 o
  10   2   6        0.80       -0.22      0.61 o
  11   2   6        0.00       -0.92      1.11 o
  -9   3   6        7.07        5.46      1.14 o
  -8   3   6        0.25       -1.17      1.17 o
  -7   3   6       15.06       16.01      1.20 o
  -6   3   6      337.43      325.08      4.78 o
  -5   3   6        6.61        7.27      0.88 o
  -4   3   6        0.43       -0.45      0.45 o
  -3   3   6      334.82      350.99      4.06 o
  -2   3   6       73.05       63.44      1.42 o
  -1   3   6        0.16        0.14      0.39 o
   0   3   6      105.69      112.35      1.71 o
   1   3   6      770.90      846.62      7.01 o
   2   3   6      814.82      917.20      8.01 o
   3   3   6       31.29       24.23      0.85 o
   4   3   6      817.97      846.28      7.89 o
   5   3   6      219.63      238.31      2.83 o
   6   3   6      244.22      246.09      3.21 o
   7   3   6        1.25        0.40      0.95 o
   8   3   6       31.57       21.43      1.15 o
   9   3   6       35.92       38.36      1.71 o
  10   3   6        6.80        4.74      0.77 o
  11   3   6       26.75       26.86      1.65 o
  -9   4   6        1.28        0.52      0.94 o
  -8   4   6       12.53       13.43      1.51 o
  -7   4   6        0.15       -0.74      0.76 o
  -6   4   6       40.42       39.83      1.67 o
  -5   4   6        5.67        7.22      0.90 o
  -4   4   6       44.93       44.63      1.27 o
  -3   4   6        4.06        7.91      0.77 o
  -2   4   6        9.32        7.51      0.68 o
  -1   4   6        0.17       -0.03      0.46 o
   0   4   6      111.03      119.73      1.74 o
   1   4   6      124.40      106.87      1.72 o
   2   4   6      104.64      108.48      1.72 o
   3   4   6       13.33       14.85      0.74 o
   4   4   6       14.13       13.08      0.81 o
   5   4   6      162.50      187.45      2.63 o
   6   4   6       89.09       86.95      2.10 o
   7   4   6       76.51       78.40      2.35 o
   8   4   6       38.33       36.83      1.73 o
   9   4   6        0.14       -0.58      0.58 o
  10   4   6        2.11        3.41      0.73 o
  11   4   6        1.38        1.96      0.97 o
  -9   5   6        0.01       -0.64      0.97 o
  -8   5   6        0.03       -0.76      0.91 o
  -7   5   6        0.04        0.75      0.87 o
  -6   5   6       17.90       16.52      2.05 o
  -5   5   6       98.76       97.96      2.45 o
  -4   5   6      102.51      103.10      1.95 o
  -3   5   6       66.26       60.14      1.53 o
  -2   5   6       22.00       23.52      1.01 o
  -1   5   6      344.88      362.11      4.28 o
   0   5   6       50.73       41.42      1.28 o
   1   5   6      368.82      371.01      4.03 o
   2   5   6        9.36       13.37      0.73 o
   3   5   6      284.92      292.38      3.53 o
   4   5   6      145.60      141.14      2.19 o
   5   5   6      223.53      206.03      3.05 o
   6   5   6       93.09       97.90      2.52 o
   7   5   6       17.18       13.35      1.10 o
   8   5   6        1.17       -0.02      0.71 o
   9   5   6       17.76       15.73      1.42 o
  10   5   6        8.07        9.35      0.96 o
  11   5   6       11.56       12.40      3.24 o
  -8   6   6        5.58        5.35      1.46 o
  -7   6   6       23.99       28.59      1.70 o
  -6   6   6       10.47       12.10      1.22 o
  -5   6   6        6.99        6.88      1.04 o
  -4   6   6      288.82      302.08      4.71 o
  -3   6   6        0.01        0.49      0.59 o
  -2   6   6       71.80       88.27      1.91 o
  -1   6   6       74.10       63.02      1.61 o
   0   6   6      108.01      110.75      2.12 o
   1   6   6        1.90        2.57      0.63 o
   2   6   6        4.28        8.93      0.77 o
   3   6   6       39.61       35.76      1.50 o
   4   6   6      337.52      334.38      4.25 o
   5   6   6       36.11       29.01      1.13 o
   6   6   6       22.54       17.50      1.23 o
   7   6   6       76.62       71.59      2.24 o
   8   6   6        4.15        4.29      0.92 o
   9   6   6       13.06       11.15      1.53 o
  10   6   6        0.92        0.65      0.80 o
  11   6   6       25.04       25.17      1.82 o
  -8   7   6        0.02        0.36      1.35 o
  -7   7   6        0.00       -0.27      1.09 o
  -6   7   6        0.22       -0.96      0.96 o
  -5   7   6       40.28       33.29      2.25 o
  -4   7   6       54.22       51.54      2.41 o
  -3   7   6       98.56       85.03      1.92 o
  -2   7   6        2.90       -0.63      0.63 o
  -1   7   6      110.57      113.53      2.52 o
   0   7   6      120.50      106.42      2.45 o
   1   7   6      753.81      718.55      8.21 o
   2   7   6      742.00      722.36      7.48 o
   3   7   6      250.90      256.99      4.01 o
   4   7   6      509.76      494.63      5.88 o
   5   7   6        0.05        1.17      0.67 o
   6   7   6      110.79      108.34      2.92 o
   7   7   6       10.98        9.15      1.73 o
   8   7   6        0.34       -0.55      0.74 o
   9   7   6       32.08       31.16      1.85 o
  10   7   6       15.05       14.66      1.45 o
  -7   8   6        1.87       -0.78      1.55 o
  -6   8   6        5.75        3.75      2.63 o
  -5   8   6        5.21        5.11      1.51 o
  -4   8   6       63.41       56.23      2.34 o
  -3   8   6       43.73       41.61      1.66 o
  -2   8   6       50.50       48.45      1.85 o
  -1   8   6        3.28        0.48      0.83 o
   0   8   6       56.38       51.70      1.88 o
   1   8   6       55.58       55.08      1.98 o
   2   8   6       93.52       81.37      2.30 o
   3   8   6        1.85       -0.84      0.84 o
   4   8   6        7.54        3.09      0.82 o
   5   8   6       36.06       32.11      1.51 o
   6   8   6       11.96        8.33      1.14 o
   7   8   6        1.97        2.62      0.94 o
   8   8   6        1.55        2.04      0.94 o
   9   8   6       10.99       11.48      1.73 o
  10   8   6        0.00       -0.83      0.83 o
  -6   9   6        0.68        1.49      1.31 o
  -5   9   6        0.45       -1.16      1.77 o
  -4   9   6        0.50        0.03      1.21 o
  -3   9   6       30.97       25.91      1.41 o
  -2   9   6       15.42       13.77      1.28 o
  -1   9   6       14.52       14.29      1.26 o
   0   9   6       95.51       92.23      2.69 o
   1   9   6        6.13        6.35      1.04 o
   2   9   6        3.40        2.68      1.02 o
   3   9   6      262.61      310.58      5.07 o
   4   9   6        4.61        4.70      1.01 o
   5   9   6       42.73       42.26      2.07 o
   6   9   6        0.81        1.79      1.16 o
   7   9   6        5.34        7.43      1.21 o
   8   9   6        8.11        8.29      1.28 o
   9   9   6        1.61        2.21      1.09 o
  -6  10   6        7.08        6.45      1.64 o
  -5  10   6        5.67        7.10      1.63 o
  -4  10   6        0.00       -2.31      2.47 o
  -3  10   6       22.85       25.89      1.68 o
  -2  10   6        0.30        0.57      0.80 o
  -1  10   6       10.31        7.51      1.39 o
   0  10   6       10.65       11.90      1.27 o
   1  10   6        0.05       -0.04      0.85 o
   2  10   6        8.16        3.36      1.23 o
   3  10   6        3.30        2.40      1.00 o
   4  10   6        0.15       -0.98      0.98 o
   5  10   6        0.21       -0.88      0.88 o
   6  10   6        0.22        2.35      1.33 o
   7  10   6        6.70        7.22      1.58 o
   8  10   6        0.49        2.76      1.33 o
   9  10   6        4.43        4.04      4.61 o
  -5  11   6        0.17       -0.65      1.69 o
  -4  11   6       12.53       14.89      1.93 o
  -3  11   6        5.58        7.26      1.30 o
  -2  11   6        8.08        7.90      1.43 o
  -1  11   6        7.75       10.51      1.34 o
   0  11   6       21.78       17.52      1.45 o
   1  11   6        0.58       -1.20      1.23 o
   2  11   6        0.54        1.61      1.00 o
   3  11   6       10.67       11.67      1.41 o
   4  11   6        0.26       -0.08      1.06 o
   5  11   6       33.63       32.88      3.60 o
   6  11   6        4.63        7.19      1.77 o
   7  11   6       15.24       18.16      2.16 o
   8  11   6       35.57       35.60      3.32 o
  -4  12   6       11.07       17.43      3.84 o
  -3  12   6       21.63       30.82      3.04 o
  -2  12   6        0.00       -1.07      1.27 o
  -1  12   6        2.27        0.30      1.16 o
   0  12   6        0.02        0.88      0.98 o
   1  12   6        1.17       -0.31      1.02 o
   2  12   6        0.49        2.29      1.12 o
   3  12   6        0.32       -0.94      0.94 o
   4  12   6        7.88        8.40      1.58 o
   5  12   6        0.29       -0.47      1.46 o
   6  12   6        4.94        9.86      2.13 o
   7  12   6        1.28        0.96      1.63 o
  -2  13   6        1.74        2.81      1.58 o
  -1  13   6        0.35        0.37      1.12 o
   0  13   6        6.07       10.63      1.58 o
   1  13   6        1.70       -0.47      1.07 o
   2  13   6        0.21       -1.05      1.05 o
   3  13   6        0.24        0.15      1.27 o
   4  13   6        0.80        1.85      1.44 o
   5  13   6       32.14       38.16      3.28 o
   6  13   6        8.46        9.17      2.19 o
   1  14   6        1.57        0.66      1.21 o
   2  14   6        4.30        7.35      1.55 o
   3  14   6       11.19       14.03      3.48 o
  -2 -13   7        7.01        8.23      2.39 o
  -1 -13   7        1.96        2.22      1.55 o
   0 -13   7       12.14       10.13      1.68 o
   1 -13   7        4.54        6.00      1.50 o
   2 -13   7        1.60        2.54      1.38 o
  -4 -12   7        5.02        4.03      3.16 o
  -3 -12   7       24.04       23.02      2.96 o
  -2 -12   7        1.56        2.52      2.07 o
  -1 -12   7        0.51        0.23      1.18 o
   0 -12   7        0.81        1.31      1.12 o
   1 -12   7        4.10        3.03      1.60 o
   2 -12   7        1.22       -0.43      1.09 o
   3 -12   7        4.87        5.32      1.71 o
   4 -12   7        0.27        0.77      1.81 o
  -6 -11   7       24.59       24.03      3.46 o
  -5 -11   7        8.07       11.18      2.24 o
  -4 -11   7        2.39        5.15      1.96 o
  -3 -11   7       23.96       17.80      1.97 o
  -2 -11   7       24.29       29.90      1.94 o
  -1 -11   7       57.40       65.59      2.67 o
   0 -11   7        1.79        0.16      1.10 o
   1 -11   7        8.05        4.26      1.63 o
   2 -11   7        5.31        5.62      1.28 o
   3 -11   7        6.32        9.85      1.46 o
   4 -11   7       25.00       28.21      2.33 o
   5 -11   7       19.81       18.90      2.66 o
   6 -11   7        0.79        4.03      2.78 o
  -7 -10   7       24.42       29.72      2.75 o
  -6 -10   7        4.58        3.57      1.67 o
  -5 -10   7        2.05        0.91      1.61 o
  -4 -10   7       25.01       23.80      5.14 o
  -3 -10   7       44.30       52.14      3.05 o
  -2 -10   7       53.81       48.73      2.23 o
  -1 -10   7       55.31       57.34      2.37 o
   0 -10   7       56.22       55.48      2.37 o
   1 -10   7       21.17       22.61      1.72 o
   2 -10   7       42.40       47.24      2.22 o
   3 -10   7        0.59        0.55      1.15 o
   4 -10   7        0.64        3.22      1.43 o
   5 -10   7        0.35        1.79      1.78 o
   6 -10   7        7.03        5.60      1.97 o
   7 -10   7        3.91        3.09      1.79 o
  -7  -9   7        0.24        0.87      1.51 o
  -6  -9   7       11.50       15.40      2.16 o
  -5  -9   7       47.06       42.89      2.93 o
  -4  -9   7       12.33       12.49      2.00 o
  -3  -9   7        7.00        8.98      1.22 o
  -2  -9   7       17.04       19.10      1.51 o
  -1  -9   7       78.63       82.13      2.66 o
   0  -9   7        0.01        2.05      1.07 o
   1  -9   7        0.26       -0.92      0.92 o
   2  -9   7        1.37        2.78      1.16 o
   3  -9   7       15.80       14.69      2.08 o
   4  -9   7       92.22      101.53      3.48 o
   5  -9   7       59.32       54.90      3.45 o
   6  -9   7       22.08       28.04      3.27 o
   7  -9   7        4.49        6.21      3.63 o
  -8  -8   7        4.71        4.02      2.47 o
  -7  -8   7       52.16       57.89      3.05 o
  -6  -8   7       23.04       26.83      1.96 o
  -5  -8   7        8.96       14.33      1.57 o
  -4  -8   7        4.18        4.72      1.04 o
  -3  -8   7        1.68        2.67      0.95 o
  -2  -8   7        1.46        0.90      0.84 o
  -1  -8   7      166.89      157.54      4.73 o
   0  -8   7      159.66      172.67      5.26 o
   1  -8   7        0.04       -1.23      1.26 o
   2  -8   7        1.54        0.27      0.89 o
   3  -8   7       37.44       40.27      2.26 o
   4  -8   7        3.16        2.58      1.02 o
   5  -8   7        4.93        1.10      1.31 o
   6  -8   7       14.35       17.77      2.19 o
   7  -8   7        3.91        5.84      1.72 o
   8  -8   7        0.30        0.90      1.45 o
  -8  -7   7        1.03        1.36      1.04 o
  -7  -7   7       11.02        9.42      1.16 o
  -6  -7   7        3.46        2.91      1.01 o
  -5  -7   7        8.97        9.47      1.01 o
  -4  -7   7       85.96       86.58      2.04 o
  -3  -7   7       62.86       65.63      1.90 o
  -2  -7   7       49.25       50.20      1.71 o
  -1  -7   7      462.58      482.97      5.95 o
   0  -7   7       69.19       77.66      2.07 o
   1  -7   7      122.53      110.71      2.54 o
   2  -7   7      101.56       98.22      2.46 o
   3  -7   7       15.21       11.76      1.22 o
   4  -7   7        5.60        4.12      0.99 o
   5  -7   7        3.59        6.09      1.17 o
   6  -7   7       45.42       35.67      2.55 o
   7  -7   7       42.09       48.36      3.04 o
   8  -7   7        4.74       11.65      1.93 o
   9  -7   7        4.23        2.06      2.23 o
  -9  -6   7       22.29       28.11      1.56 o
  -8  -6   7        8.45        8.55      1.09 o
  -7  -6   7       13.75       14.11      1.19 o
  -6  -6   7       13.74       11.60      1.70 o
  -5  -6   7        1.42       -0.63      0.66 o
  -4  -6   7        0.14        0.56      0.61 o
  -3  -6   7      146.13      155.23      2.40 o
  -2  -6   7       40.17       43.44      1.30 o
  -1  -6   7       37.45       29.28      1.19 o
   0  -6   7       67.05       59.61      1.80 o
   1  -6   7      123.87      138.51      2.44 o
   2  -6   7      122.42      123.59      2.35 o
   3  -6   7       12.61        8.70      0.97 o
   4  -6   7       56.78       44.27      1.49 o
   5  -6   7       21.56       23.34      1.28 o
   6  -6   7       39.66       58.10      2.11 o
   7  -6   7        2.76        1.75      0.92 o
   8  -6   7        0.00       -0.77      0.90 o
   9  -6   7        0.67       -0.35      1.15 o
  -9  -5   7        0.07       -0.77      0.77 o
  -8  -5   7       17.97       18.41      1.24 o
  -7  -5   7       12.78       13.64      1.09 o
  -6  -5   7        1.83        0.67      0.72 o
  -5  -5   7        4.18        3.56      0.78 o
  -4  -5   7       17.07       23.26      0.97 o
  -3  -5   7       23.94       31.82      1.10 o
  -2  -5   7      137.95      152.11      2.28 o
  -1  -5   7       61.71       54.97      1.36 o
   0  -5   7       13.61       12.70      1.02 o
   1  -5   7      299.89      278.51      3.96 o
   2  -5   7       53.18       54.52      1.36 o
   3  -5   7       18.86       20.35      0.98 o
   4  -5   7       37.38       23.87      1.24 o
   5  -5   7       26.44       38.83      1.32 o
   6  -5   7        3.88        5.51      0.92 o
   7  -5   7        7.79        3.39      0.93 o
   8  -5   7        2.93        3.85      1.05 o
   9  -5   7        3.17        5.90      1.10 o
  10  -5   7       24.02       28.56      1.68 o
  -9  -4   7        0.78        0.62      0.85 o
  -8  -4   7       21.91       23.14      1.64 o
  -7  -4   7       41.43       50.03      2.34 o
  -6  -4   7       14.64       16.57      1.19 o
  -5  -4   7        1.04        1.58      0.74 o
  -4  -4   7        1.65        0.12      0.78 o
  -3  -4   7      228.92      207.40      2.73 o
  -2  -4   7       12.33        7.87      0.64 o
  -1  -4   7        0.04       -0.70      0.70 o
   0  -4   7      447.44      435.57      4.81 o
   1  -4   7      925.92      974.30     10.05 o
   2  -4   7      279.23      271.70      3.16 o
   3  -4   7       84.79      103.25      1.93 o
   4  -4   7      205.63      214.07      2.95 o
   5  -4   7        8.92        3.53      0.60 o
   6  -4   7       80.04       62.27      1.97 o
   7  -4   7        6.21        9.70      1.10 o
   8  -4   7      141.80      118.90      2.84 o
   9  -4   7        0.04        0.02      0.79 o
  10  -4   7        2.39        3.34      1.05 o
  -9  -3   7        0.86        0.42      0.84 o
  -8  -3   7        1.84        2.28      0.86 o
  -7  -3   7        0.27       -0.17      0.71 o
  -6  -3   7       27.88       20.30      1.39 o
  -5  -3   7      175.34      152.98      2.97 o
  -4  -3   7       21.27       19.16      0.90 o
  -3  -3   7       85.72       73.94      1.58 o
  -2  -3   7      134.78      125.20      2.27 o
  -1  -3   7        7.46        4.00      0.57 o
   0  -3   7      218.43      227.14      3.10 o
   1  -3   7      277.58      274.45      3.13 o
   2  -3   7      712.64      759.65      7.39 o
   3  -3   7        7.59        6.95      0.63 o
   4  -3   7       16.46       12.84      0.76 o
   5  -3   7       11.95        5.66      0.63 o
   6  -3   7      114.38       94.03      2.33 o
   7  -3   7        3.06        3.02      0.80 o
   8  -3   7       88.87       79.78      2.19 o
   9  -3   7       26.84       25.84      1.39 o
  10  -3   7       16.56       19.55      1.76 o
  -9  -2   7        1.70        1.10      0.88 o
  -8  -2   7        3.83        3.74      0.88 o
  -7  -2   7       35.80       36.18      1.58 o
  -6  -2   7       62.55       52.93      1.93 o
  -5  -2   7       36.54       39.24      1.56 o
  -4  -2   7      314.43      319.07      3.64 o
  -3  -2   7      345.29      381.79      4.10 o
  -2  -2   7       48.69       39.66      1.67 o
  -1  -2   7      115.56      113.11      1.96 o
   0  -2   7       99.62      102.94      1.65 o
   1  -2   7      392.42      379.13      3.63 o
   2  -2   7      390.21      409.75      4.38 o
   3  -2   7      271.33      242.22      3.28 o
   4  -2   7       10.78       11.71      0.72 o
   5  -2   7       72.49       71.95      1.49 o
   6  -2   7      192.21      167.17      3.03 o
   7  -2   7        0.14       -0.16      0.66 o
   8  -2   7        0.59        1.05      0.69 o
   9  -2   7       19.70       21.74      1.22 o
  10  -2   7        0.17        0.04      0.98 o
  11  -2   7        0.38        1.31      0.91 o
  -9  -1   7        1.63        1.04      1.13 o
  -8  -1   7        2.51        2.81      0.85 o
  -7  -1   7        0.14       -0.71      0.71 o
  -6  -1   7        7.55        2.84      0.79 o
  -5  -1   7       78.46       71.04      1.95 o
  -4  -1   7      356.53      344.59      3.81 o
  -3  -1   7       77.22       63.33      1.42 o
  -2  -1   7      211.75      202.24      2.77 o
  -1  -1   7       78.19       89.29      1.71 o
   0  -1   7       49.74       41.34      1.24 o
   1  -1   7      593.46      655.72      5.58 o
   2  -1   7        0.00        0.58      0.36 o
   3  -1   7       74.77       65.66      1.51 o
   4  -1   7      107.79      113.53      2.85 o
   5  -1   7      123.06      112.09      1.80 o
   6  -1   7       64.19       50.49      1.36 o
   7  -1   7       31.12       33.71      1.64 o
   8  -1   7        0.20       -0.67      0.67 o
   9  -1   7        1.91        2.42      0.73 o
  10  -1   7       17.11       15.11      1.05 o
  11  -1   7        6.42        7.55      1.06 o
  -9   0   7        4.27        3.20      0.98 o
  -8   0   7       32.08       33.01      1.55 o
  -7   0   7       37.31       35.00      1.86 o
  -6   0   7        4.28        4.14      0.83 o
  -5   0   7       69.35       63.59      1.86 o
  -4   0   7       91.92       79.44      1.60 o
  -3   0   7       28.76       39.20      1.18 o
  -2   0   7      378.82      434.00      4.73 o
  -1   0   7      630.64      571.32      5.81 o
   0   0   7      496.57      543.60      5.53 o
   1   0   7       48.95       44.66      0.95 o
   2   0   7        3.32        1.69      0.34 o
   3   0   7       56.04       63.66      1.22 o
   4   0   7       29.59       27.73      1.00 o
   5   0   7      494.16      481.28      5.28 o
   6   0   7       24.50       22.12      0.78 o
   7   0   7        4.94        5.11      0.61 o
   8   0   7       20.16       20.58      1.11 o
   9   0   7       78.03       74.55      1.89 o
  10   0   7       53.00       60.73      1.80 o
  11   0   7        2.06        2.13      0.84 o
  -9   1   7        3.55        4.90      1.20 o
  -8   1   7        0.55        1.24      0.84 o
  -7   1   7        0.82        0.46      0.76 o
  -6   1   7       18.04       21.85      1.26 o
  -5   1   7       54.94       42.95      1.60 o
  -4   1   7      148.07      157.71      2.31 o
  -3   1   7      386.13      392.84      4.42 o
  -2   1   7       12.55       13.38      0.71 o
  -1   1   7       58.66       55.39      1.25 o
   0   1   7       20.86       15.63      0.67 o
   1   1   7      162.35      152.94      1.90 o
   2   1   7      135.46      134.40      1.83 o
   3   1   7       52.78       54.80      1.20 o
   4   1   7       75.98       81.80      1.45 o
   5   1   7       16.48       13.38      0.69 o
   6   1   7      327.07      306.47      4.12 o
   7   1   7       44.02       43.07      1.65 o
   8   1   7       51.67       54.60      1.90 o
   9   1   7       29.43       26.74      1.66 o
  10   1   7       11.15        9.18      0.96 o
  11   1   7        4.76        5.74      1.16 o
  -9   2   7        0.19        0.21      0.90 o
  -8   2   7        3.32        1.64      0.87 o
  -7   2   7       38.75       36.16      2.19 o
  -6   2   7        5.06        3.55      1.03 o
  -5   2   7       76.39       69.51      2.24 o
  -4   2   7      670.88      667.58      6.41 o
  -3   2   7        3.13        2.96      0.61 o
  -2   2   7      170.92      141.98      2.24 o
  -1   2   7      105.05      111.00      1.81 o
   0   2   7        0.25        0.23      0.30 o
   1   2   7       38.60       32.35      0.88 o
   2   2   7      133.20      114.48      1.71 o
   3   2   7      543.00      551.34      5.19 o
   4   2   7      199.92      188.83      2.47 o
   5   2   7      437.85      436.85      4.55 o
   6   2   7      308.83      311.88      4.50 o
   7   2   7      133.19      123.03      2.94 o
   8   2   7       80.45       88.68      2.33 o
   9   2   7       19.31       19.17      1.17 o
  10   2   7       15.11       20.11      1.44 o
  11   2   7       13.81       11.94      1.30 o
  -9   3   7       29.13       36.17      1.98 o
  -8   3   7       12.56       15.20      1.32 o
  -7   3   7        0.21       -0.02      0.78 o
  -6   3   7       52.66       54.33      1.95 o
  -5   3   7       56.78       56.70      1.89 o
  -4   3   7       56.84       53.95      1.40 o
  -3   3   7      344.48      347.12      4.15 o
  -2   3   7       35.39       29.20      1.07 o
  -1   3   7       69.56       72.58      1.56 o
   0   3   7      785.27      828.15     14.20 o
   1   3   7       80.95       88.12      1.57 o
   2   3   7       63.17       70.74      1.38 o
   3   3   7       85.46       92.86      1.57 o
   4   3   7       33.38       33.67      1.06 o
   5   3   7      100.46      106.93      1.80 o
   6   3   7        3.86        2.40      0.60 o
   7   3   7      148.94      143.58      3.09 o
   8   3   7        4.44        4.18      0.81 o
   9   3   7        3.64        4.78      0.78 o
  10   3   7        4.01        4.13      0.81 o
  11   3   7        0.86       -0.50      1.10 o
  -9   4   7        0.00        1.80      1.17 o
  -8   4   7        0.57       -0.29      0.92 o
  -7   4   7       23.49       25.27      1.51 o
  -6   4   7        6.68        7.20      1.24 o
  -5   4   7       19.79       22.52      1.31 o
  -4   4   7       12.52       16.10      0.91 o
  -3   4   7      310.42      306.97      3.90 o
  -2   4   7        0.77        0.90      0.54 o
  -1   4   7       11.15       11.75      1.01 o
   0   4   7      332.30      359.01      4.71 o
   1   4   7      387.02      394.73      4.22 o
   2   4   7      122.00      124.99      1.95 o
   3   4   7        0.42        0.47      0.43 o
   4   4   7        6.01        3.61      0.56 o
   5   4   7      664.22      679.36      6.74 o
   6   4   7        3.12        3.74      0.78 o
   7   4   7      118.36      116.98      2.81 o
   8   4   7       49.45       47.20      1.78 o
   9   4   7        2.23        1.67      0.77 o
  10   4   7       13.50       16.02      1.14 o
  11   4   7        5.26        3.69      1.08 o
  -8   5   7       10.92       14.45      1.54 o
  -7   5   7        0.83       -0.09      0.87 o
  -6   5   7        9.06       10.68      1.18 o
  -5   5   7        8.84       12.03      1.16 o
  -4   5   7       69.30       70.61      1.90 o
  -3   5   7        0.02        1.57      0.77 o
  -2   5   7      102.67       90.86      1.93 o
  -1   5   7      135.90      141.67      2.41 o
   0   5   7      404.54      422.55      4.87 o
   1   5   7       10.33        9.33      0.77 o
   2   5   7       43.12       47.53      1.35 o
   3   5   7       21.42       18.56      0.84 o
   4   5   7      234.83      225.90      3.26 o
   5   5   7       18.77       21.69      1.01 o
   6   5   7       11.05        8.40      1.04 o
   7   5   7        1.05       -0.33      0.69 o
   8   5   7        0.09       -0.32      0.70 o
   9   5   7        9.42        7.01      0.99 o
  10   5   7        1.17       -0.49      1.00 o
  11   5   7        2.59        1.34      1.06 o
  -8   6   7        0.00       -1.63      1.85 o
  -7   6   7        0.95        2.91      1.30 o
  -6   6   7        0.66        1.07      1.04 o
  -5   6   7        0.74        1.92      0.88 o
  -4   6   7        0.00       -0.10      0.72 o
  -3   6   7      293.46      272.16      3.80 o
  -2   6   7        1.06        0.53      0.63 o
  -1   6   7       46.00       43.55      2.09 o
   0   6   7       97.83      111.17      2.45 o
   1   6   7      277.65      279.39      4.36 o
   2   6   7       91.02       86.00      1.93 o
   3   6   7        5.11        2.79      0.71 o
   4   6   7       68.89       78.07      2.05 o
   5   6   7      292.86      308.10      4.11 o
   6   6   7       47.07       48.66      2.97 o
   7   6   7       32.48       38.37      1.81 o
   8   6   7       16.25       12.57      1.19 o
   9   6   7        5.19        5.85      1.04 o
  10   6   7        5.10        6.13      1.02 o
  11   6   7       15.93       16.63      2.25 o
  -7   7   7        0.93        1.39      1.40 o
  -6   7   7        3.82        2.53      1.17 o
  -5   7   7        1.09        2.25      1.10 o
  -4   7   7       84.80       98.30      2.66 o
  -3   7   7       12.01       13.51      1.10 o
  -2   7   7       16.19       11.74      1.12 o
  -1   7   7       57.90       49.37      1.83 o
   0   7   7      471.94      464.87      6.08 o
   1   7   7       59.54       59.86      2.19 o
   2   7   7        2.16        1.27      0.88 o
   3   7   7       10.12        8.95      1.19 o
   4   7   7       13.92       13.22      1.02 o
   5   7   7        0.28        0.10      0.84 o
   6   7   7      216.37      209.58      5.32 o
   7   7   7        5.19        7.45      1.13 o
   8   7   7        4.05        3.85      1.00 o
   9   7   7        4.45        2.01      0.92 o
  10   7   7        2.33        2.28      0.93 o
  -7   8   7        1.06       -1.14      1.14 o
  -6   8   7        0.54       -0.63      1.53 o
  -5   8   7        1.98        2.38      1.25 o
  -4   8   7        0.87       -0.54      1.02 o
  -3   8   7        5.08        4.70      0.94 o
  -2   8   7        0.95        0.18      0.84 o
  -1   8   7       38.38       34.70      1.84 o
   0   8   7       12.05        9.17      1.11 o
   1   8   7       70.33       65.61      2.18 o
   2   8   7      533.30      530.77      6.79 o
   3   8   7       71.35       67.25      2.25 o
   4   8   7      116.61      108.93      2.70 o
   5   8   7        0.32       -0.12      0.72 o
   6   8   7       17.71       19.54      1.55 o
   7   8   7       46.35       46.15      2.13 o
   8   8   7        8.10        7.86      1.20 o
   9   8   7       16.69       21.01      1.57 o
  10   8   7        2.49        2.17      1.01 o
  -6   9   7        0.23       -0.28      1.30 o
  -5   9   7        0.06       -0.53      2.04 o
  -4   9   7       66.20       70.56      2.82 o
  -3   9   7        0.67       -0.19      0.92 o
  -2   9   7       10.83        8.83      1.46 o
  -1   9   7        4.95        3.10      1.06 o
   0   9   7       14.02       17.24      1.59 o
   1   9   7       89.03       77.36      2.38 o
   2   9   7       21.04       20.06      1.54 o
   3   9   7        0.02       -0.87      0.87 o
   4   9   7       38.37       39.92      1.80 o
   5   9   7        0.17       -0.82      0.82 o
   6   9   7       17.51       18.13      3.30 o
   7   9   7        0.09       -1.03      1.03 o
   8   9   7        2.99        3.20      1.35 o
   9   9   7        3.17        5.87      2.44 o
  -5  10   7        2.34       -1.32      1.32 o
  -4  10   7        2.34        2.15      1.37 o
  -3  10   7        0.16        1.07      1.07 o
  -2  10   7        0.85        0.37      1.07 o
  -1  10   7        1.69        1.37      1.47 o
   0  10   7       10.49        6.51      1.71 o
   1  10   7        0.32       -0.84      0.84 o
   2  10   7       28.45       23.59      1.60 o
   3  10   7        0.12       -0.76      0.87 o
   4  10   7       32.98       41.22      1.94 o
   5  10   7        0.01        1.29      1.09 o
   6  10   7       18.51       21.26      2.24 o
   7  10   7        0.30       -0.33      1.25 o
   8  10   7        4.82        2.79      1.52 o
   9  10   7       19.74       20.93      2.18 o
  -4  11   7        8.79        9.09      2.00 o
  -3  11   7        0.15       -0.64      1.08 o
  -2  11   7       20.23       25.10      1.64 o
  -1  11   7        0.91        0.76      1.06 o
   0  11   7        9.46        9.13      1.31 o
   1  11   7        0.20       -0.63      0.91 o
   2  11   7        1.54       -0.19      0.96 o
   3  11   7        0.75       -1.01      1.01 o
   4  11   7       10.17       11.99      1.63 o
   5  11   7       25.92       30.35      4.59 o
   6  11   7        1.06        3.33      1.60 o
   7  11   7        3.18        4.13      3.15 o
   8  11   7       18.20       25.73      2.47 o
  -3  12   7        2.60        2.88      2.67 o
  -2  12   7        0.46        1.26      1.29 o
  -1  12   7        3.26        3.69      1.23 o
   0  12   7        9.31        9.27      1.68 o
   1  12   7        0.42        0.45      1.10 o
   2  12   7        7.50        8.85      1.68 o
   3  12   7        1.46       -0.02      1.36 o
   4  12   7        4.08        4.40      1.67 o
   5  12   7        1.38        2.52      1.77 o
   6  12   7       12.46       14.08      2.30 o
   7  12   7        5.32        7.93      2.14 o
  -1  13   7        0.44       -0.66      1.18 o
   0  13   7       17.81       18.88      1.86 o
   1  13   7        0.04        1.34      1.25 o
   2  13   7        0.03       -0.43      1.18 o
   3  13   7        0.08       -1.37      1.37 o
   4  13   7        1.17        1.86      1.50 o
   5  13   7       40.78       46.21      4.88 o
  -3 -12   8        0.15        0.59      1.90 o
  -2 -12   8        0.07       -1.34      1.34 o
  -1 -12   8        4.23        6.71      1.47 o
   0 -12   8        0.45       -1.19      1.19 o
   1 -12   8       18.73       15.25      2.20 o
   2 -12   8        0.23       -1.31      1.31 o
   3 -12   8        0.61       -1.31      1.31 o
  -5 -11   8       17.76       16.01      2.49 o
  -4 -11   8       11.49       14.70      2.42 o
  -3 -11   8       32.04       34.49      2.50 o
  -2 -11   8       52.38       52.33      2.89 o
  -1 -11   8       11.85        8.46      1.51 o
   0 -11   8        4.69        5.22      1.36 o
   1 -11   8        0.05       -0.20      1.11 o
   2 -11   8        2.95        4.67      1.32 o
   3 -11   8        0.77        2.31      1.52 o
   4 -11   8       19.06       19.21      2.88 o
   5 -11   8        0.35        1.33      1.74 o
  -6 -10   8        0.85        1.75      3.84 o
  -5 -10   8        0.17        0.70      2.98 o
  -4 -10   8        2.45        2.04      1.70 o
  -3 -10   8        0.35       -1.88      1.96 o
  -2 -10   8        0.02       -0.51      1.06 o
  -1 -10   8        4.89        3.85      1.28 o
   0 -10   8       71.24       86.91      2.98 o
   1 -10   8       16.70       13.94      1.57 o
   2 -10   8       29.01       29.05      1.92 o
   3 -10   8        2.33        3.36      1.17 o
   4 -10   8        2.94        2.54      1.36 o
   5 -10   8       26.79       30.05      3.08 o
   6 -10   8       29.15       36.02      3.20 o
  -7  -9   8        4.83        5.36      1.76 o
  -6  -9   8       16.62       13.84      2.13 o
  -5  -9   8       42.87       48.92      4.21 o
  -4  -9   8       22.55       24.01      2.69 o
  -3  -9   8       31.01       29.15      2.15 o
  -2  -9   8       29.92       29.65      1.79 o
  -1  -9   8       45.34       43.43      2.10 o
   0  -9   8        5.47        5.22      1.21 o
   1  -9   8        9.16        2.24      1.52 o
   2  -9   8        7.88        5.65      1.23 o
   3  -9   8       19.12       23.64      1.69 o
   4  -9   8       80.59       86.95      3.35 o
   5  -9   8       51.79       55.53      3.46 o
   6  -9   8        1.76        1.40      1.68 o
   7  -9   8        1.61        3.32      1.64 o
  -7  -8   8       29.36       32.68      2.59 o
  -6  -8   8        3.26        2.49      1.30 o
  -5  -8   8       12.85       16.29      1.96 o
  -4  -8   8       18.41       16.22      2.09 o
  -3  -8   8       23.26       22.34      1.55 o
  -2  -8   8       42.25       40.38      1.90 o
  -1  -8   8      127.75      137.33      3.30 o
   0  -8   8       20.28       17.01      2.33 o
   1  -8   8      136.50      138.31      3.40 o
   2  -8   8        0.98        0.03      0.89 o
   3  -8   8        7.60        7.22      1.18 o
   4  -8   8       21.29       16.57      1.46 o
   5  -8   8       36.26       33.99      2.18 o
   6  -8   8       15.04       17.50      3.42 o
   7  -8   8        2.21        1.44      1.59 o
   8  -8   8        6.34        4.74      1.78 o
  -8  -7   8       21.83       29.25      2.18 o
  -7  -7   8       18.28       24.50      2.45 o
  -6  -7   8        7.68        6.65      1.38 o
  -5  -7   8       16.69       15.11      1.63 o
  -4  -7   8       24.93       26.45      1.56 o
  -3  -7   8        7.51        2.66      0.82 o
  -2  -7   8        0.58       -0.33      0.66 o
  -1  -7   8      209.03      187.19      4.96 o
   0  -7   8      224.72      191.64      3.30 o
   1  -7   8      141.25      147.33      3.00 o
   2  -7   8       46.01       45.85      2.37 o
   3  -7   8       75.73       88.23      3.01 o
   4  -7   8       34.02       38.88      2.80 o
   5  -7   8       11.84        7.92      1.32 o
   6  -7   8       26.97       19.97      2.74 o
   7  -7   8        1.86        4.27      1.59 o
   8  -7   8        2.84        1.40      1.47 o
   9  -7   8        1.20        0.34      1.47 o
  -8  -6   8        4.69        5.18      1.21 o
  -7  -6   8       16.50       13.72      1.16 o
  -6  -6   8       10.05       10.52      1.14 o
  -5  -6   8        0.35        0.13      0.73 o
  -4  -6   8       28.51       29.56      1.28 o
  -3  -6   8        3.47        4.90      0.84 o
  -2  -6   8        2.02        0.96      0.68 o
  -1  -6   8        0.37        0.29      0.69 o
   0  -6   8       69.04       66.32      2.18 o
   1  -6   8       15.47       13.85      1.12 o
   2  -6   8       18.31       24.46      1.28 o
   3  -6   8        4.40       -0.88      0.88 o
   4  -6   8        3.74        1.50      0.86 o
   5  -6   8        0.40        0.63      0.92 o
   6  -6   8        0.35       -1.12      1.12 o
   7  -6   8        3.20        2.22      1.39 o
   8  -6   8        2.64       -1.18      1.18 o
   9  -6   8        8.40       12.60      1.94 o
  -8  -5   8        5.99        5.34      1.06 o
  -7  -5   8        0.93       -0.64      0.75 o
  -6  -5   8       52.26       60.10      2.05 o
  -5  -5   8       99.51      105.69      2.51 o
  -4  -5   8        0.43        0.27      0.61 o
  -3  -5   8       21.46       20.38      0.98 o
  -2  -5   8       59.56       59.06      1.52 o
  -1  -5   8      341.81      364.12      4.45 o
   0  -5   8      103.94      102.79      2.30 o
   1  -5   8      179.18      164.18      3.25 o
   2  -5   8      148.77      130.75      2.31 o
   3  -5   8      502.45      513.74      5.26 o
   4  -5   8      149.33      165.23      2.73 o
   5  -5   8        7.53        8.35      0.90 o
   6  -5   8       13.90        7.42      1.47 o
   7  -5   8        3.02        7.15      1.12 o
   8  -5   8       13.97       10.40      1.25 o
   9  -5   8        8.31       10.02      1.26 o
  10  -5   8       15.94       13.66      1.65 o
  -9  -4   8       11.97       15.11      1.68 o
  -8  -4   8        0.01        0.76      0.92 o
  -7  -4   8       13.16       13.67      1.25 o
  -6  -4   8       37.31       33.97      1.62 o
  -5  -4   8       11.63        9.51      1.07 o
  -4  -4   8        1.26        1.51      0.65 o
  -3  -4   8       71.85       67.43      1.56 o
  -2  -4   8        1.13        1.38      0.58 o
  -1  -4   8       92.11       82.32      1.82 o
   0  -4   8        0.02       -0.49      0.49 o
   1  -4   8        1.26        0.02      0.63 o
   2  -4   8      187.57      188.46      2.49 o
   3  -4   8        6.60        7.27      0.73 o
   4  -4   8        7.09       10.72      0.83 o
   5  -4   8       12.62        3.88      0.67 o
   6  -4   8       44.99       41.34      1.74 o
   7  -4   8       28.69       14.25      1.58 o
   8  -4   8       78.41       77.80      2.44 o
   9  -4   8        1.46        1.52      0.88 o
  10  -4   8       34.08       33.08      2.00 o
  -9  -3   8        5.59        7.14      1.16 o
  -8  -3   8        9.40        9.36      1.15 o
  -7  -3   8       10.28        6.99      1.04 o
  -6  -3   8       12.52        8.63      1.05 o
  -5  -3   8       40.43       39.67      2.14 o
  -4  -3   8       69.26       67.80      1.74 o
  -3  -3   8       40.70       30.55      1.12 o
  -2  -3   8       53.93       54.97      1.52 o
  -1  -3   8      207.83      182.04      2.56 o
   0  -3   8      143.47      143.30      2.18 o
   1  -3   8      834.33      905.90      8.79 o
   2  -3   8       43.21       41.85      1.51 o
   3  -3   8       60.85       50.24      1.50 o
   4  -3   8       90.31      101.16      1.92 o
   5  -3   8       23.97       32.74      1.18 o
   6  -3   8      144.95      166.16      3.29 o
   7  -3   8       33.08       29.88      1.50 o
   8  -3   8      215.18      232.18      4.17 o
   9  -3   8       17.37       16.97      1.29 o
  10  -3   8        7.17       12.96      1.21 o
  -9  -2   8       11.69       14.06      1.35 o
  -8  -2   8        7.91        9.02      1.78 o
  -7  -2   8        1.10        2.71      0.87 o
  -6  -2   8       86.27       75.19      2.21 o
  -5  -2   8       22.44       22.42      1.53 o
  -4  -2   8       57.29       62.22      1.59 o
  -3  -2   8      111.14       99.25      1.86 o
  -2  -2   8      195.43      196.51      2.87 o
  -1  -2   8      520.15      554.73      5.89 o
   0  -2   8        0.05        0.57      0.45 o
   1  -2   8      396.43      427.59      4.38 o
   2  -2   8       25.15       21.90      0.99 o
   3  -2   8       11.38       15.63      0.90 o
   4  -2   8        2.10        3.18      0.65 o
   5  -2   8        0.21       -0.49      0.49 o
   6  -2   8       56.31       83.48      2.48 o
   7  -2   8        6.98        7.16      1.00 o
   8  -2   8        0.32       -0.54      0.73 o
   9  -2   8       21.82       21.59      1.32 o
  10  -2   8        4.60        3.11      0.87 o
  11  -2   8        6.28        4.47      1.71 o
  -9  -1   8       15.20       16.78      1.40 o
  -8  -1   8        5.25        5.71      1.06 o
  -7  -1   8       14.27       16.17      1.22 o
  -6  -1   8       42.13       37.81      1.62 o
  -5  -1   8        0.29       -0.74      0.74 o
  -4  -1   8        3.17        3.50      0.68 o
  -3  -1   8        0.12       -0.52      0.52 o
  -2  -1   8        4.11        0.88      0.59 o
  -1  -1   8      206.52      236.19      3.16 o
   0  -1   8      150.89      137.36      2.70 o
   1  -1   8       13.06        9.79      0.74 o
   2  -1   8        2.22        3.27      0.47 o
   3  -1   8       13.02       14.74      0.85 o
   4  -1   8      382.25      356.78      4.43 o
   5  -1   8       81.83       86.33      2.05 o
   6  -1   8       49.87       38.25      2.06 o
   7  -1   8      191.22      177.88      3.30 o
   8  -1   8      115.77      123.56      2.69 o
   9  -1   8       29.08       31.48      1.46 o
  10  -1   8       17.60       20.87      1.31 o
  11  -1   8        2.93        2.04      1.10 o
  -9   0   8        0.16       -0.01      0.94 o
  -8   0   8        7.11        6.10      1.11 o
  -7   0   8        0.28        0.53      0.79 o
  -6   0   8       30.41       35.18      1.58 o
  -5   0   8       12.26       17.11      1.17 o
  -4   0   8      329.59      313.89      3.73 o
  -3   0   8      181.30      175.43      2.72 o
  -2   0   8      446.06      425.99      4.82 o
  -1   0   8      276.09      280.57      3.51 o
   0   0   8       63.74       70.88      2.62 o
   1   0   8      168.31      175.87      2.58 o
   2   0   8        1.35        0.52      0.40 o
   3   0   8        0.01       -0.29      0.29 o
   4   0   8       99.88       91.77      1.89 o
   5   0   8      205.31      196.59      2.93 o
   6   0   8       12.84       13.85      0.94 o
   7   0   8       78.93       80.79      2.43 o
   8   0   8        2.63        1.41      0.85 o
   9   0   8        0.53       -0.18      0.86 o
  10   0   8        2.98        1.85      0.89 o
  11   0   8        4.20        1.68      1.06 o
  -9   1   8        4.28        3.34      1.05 o
  -8   1   8        4.26        2.35      1.02 o
  -7   1   8        3.70        2.65      0.90 o
  -6   1   8        4.84        5.78      0.95 o
  -5   1   8       13.21       11.64      1.08 o
  -4   1   8        0.38       -0.60      0.60 o
  -3   1   8       78.88       70.10      1.68 o
  -2   1   8      100.47      101.63      1.95 o
  -1   1   8      127.19      155.50      2.34 o
   0   1   8      115.92      127.79      2.38 o
   1   1   8      136.09      154.87      2.17 o
   2   1   8       43.27       53.50      1.20 o
   3   1   8      256.14      280.99      3.11 o
   4   1   8      525.68      545.16      5.56 o
   5   1   8     1005.57     1023.83      9.48 o
   6   1   8        7.75        7.46      0.68 o
   7   1   8       31.74       30.90      1.54 o
   8   1   8       87.77       84.36      2.47 o
   9   1   8       68.36       68.81      2.21 o
  10   1   8       44.26       42.01      1.78 o
  11   1   8        0.17        1.58      1.04 o
  -9   2   8        1.06        0.60      0.99 o
  -8   2   8        0.14       -0.67      0.88 o
  -7   2   8        7.41        8.32      1.31 o
  -6   2   8       16.11       18.38      1.49 o
  -5   2   8       88.24       98.16      2.50 o
  -4   2   8      686.01      687.69      7.25 o
  -3   2   8       24.68       23.18      1.54 o
  -2   2   8       31.18       32.52      1.16 o
  -1   2   8       44.58       50.23      1.86 o
   0   2   8        1.15        3.51      0.59 o
   1   2   8       91.58      107.42      1.90 o
   2   2   8      124.55      140.26      2.04 o
   3   2   8      263.32      295.63      3.30 o
   4   2   8      136.86      122.45      1.97 o
   5   2   8       10.97        9.54      0.68 o
   6   2   8       31.55       29.79      1.18 o
   7   2   8        1.30       -0.21      0.71 o
   8   2   8       35.83       34.83      1.64 o
   9   2   8        2.43        3.94      0.89 o
  10   2   8        0.12       -0.48      0.75 o
  11   2   8       10.97        8.86      1.32 o
  -8   3   8        0.04       -0.05      0.96 o
  -7   3   8        2.39        2.85      0.94 o
  -6   3   8        2.54        2.99      0.92 o
  -5   3   8        4.64        5.44      0.96 o
  -4   3   8      115.17      113.90      2.38 o
  -3   3   8        3.81        2.85      0.68 o
  -2   3   8       20.45       18.46      0.97 o
  -1   3   8       30.50       32.69      1.17 o
   0   3   8        0.72        0.46      0.44 o
   1   3   8       22.20       23.45      0.90 o
   2   3   8       85.15       95.50      1.69 o
   3   3   8        0.11        0.17      0.39 o
   4   3   8       91.87       90.40      1.72 o
   5   3   8        0.02       -0.51      0.51 o
   6   3   8      418.06      409.07      7.12 o
   7   3   8      127.46      129.13      3.09 o
   8   3   8        2.47        1.58      0.82 o
   9   3   8       10.01        9.13      1.04 o
  10   3   8        0.59        0.57      0.93 o
  11   3   8        0.00       -0.76      0.99 o
  -8   4   8        0.13       -1.06      1.10 o
  -7   4   8        3.69        3.68      1.09 o
  -6   4   8       13.32       16.44      1.67 o
  -5   4   8        1.86        2.25      0.86 o
  -4   4   8       17.64       16.33      1.10 o
  -3   4   8        0.85        1.01      0.66 o
  -2   4   8      632.09      615.62      6.63 o
  -1   4   8        7.11        5.54      0.72 o
   0   4   8       25.20       22.22      1.03 o
   1   4   8      234.59      242.01      3.29 o
   2   4   8      156.64      146.76      2.27 o
   3   4   8      105.07      105.25      1.84 o
   4   4   8      113.30      114.68      2.40 o
   5   4   8       54.50       52.09      1.40 o
   6   4   8      123.74      112.97      2.61 o
   7   4   8        5.48        8.39      1.01 o
   8   4   8       10.11       16.35      1.24 o
   9   4   8        0.08       -0.10      0.73 o
  10   4   8        1.41        1.34      0.81 o
  11   4   8        1.86        0.72      1.08 o
  -8   5   8        9.43        8.94      1.57 o
  -7   5   8       11.89       12.54      1.64 o
  -6   5   8        0.83       -0.93      0.93 o
  -5   5   8        5.07        7.74      1.09 o
  -4   5   8       24.88       21.14      1.22 o
  -3   5   8       17.71       23.02      1.35 o
  -2   5   8      148.71      142.82      2.70 o
  -1   5   8        8.49        6.80      0.82 o
   0   5   8        5.79        3.82      0.75 o
   1   5   8       79.06       73.82      1.81 o
   2   5   8        0.51       -0.54      0.63 o
   3   5   8       14.43       15.36      0.93 o
   4   5   8       41.77       45.70      1.52 o
   5   5   8      162.86      154.89      2.86 o
   6   5   8      299.21      300.99      7.14 o
   7   5   8        9.77        8.82      1.13 o
   8   5   8        3.56        3.13      1.14 o
   9   5   8       29.34       37.82      1.80 o
  10   5   8        0.81        1.54      0.82 o
  11   5   8        5.04        1.98      1.62 o
  -7   6   8       13.09       12.68      1.85 o
  -6   6   8        8.65        9.03      1.66 o
  -5   6   8       11.69       12.09      1.44 o
  -4   6   8        0.75       -0.53      0.82 o
  -3   6   8       15.85       15.21      1.23 o
  -2   6   8       19.02       16.98      1.21 o
  -1   6   8        0.75        0.89      0.88 o
   0   6   8       96.28       98.52      2.43 o
   1   6   8      156.31      144.94      2.91 o
   2   6   8      356.82      368.21      5.04 o
   3   6   8      131.71      138.14      2.48 o
   4   6   8       79.23       77.58      3.10 o
   5   6   8      116.67      115.45      2.35 o
   6   6   8      103.03       97.75      2.89 o
   7   6   8        0.00       -0.27      1.18 o
   8   6   8       35.76       35.62      1.82 o
   9   6   8        0.61       -0.21      0.83 o
  10   6   8        2.44        2.93      1.35 o
  -7   7   8        0.10       -1.09      1.28 o
  -6   7   8       12.16       16.04      2.45 o
  -5   7   8        0.10       -1.02      1.02 o
  -4   7   8       13.38       16.60      1.61 o
  -3   7   8        7.82       12.87      1.22 o
  -2   7   8       90.49       78.78      2.26 o
  -1   7   8      188.91      172.67      3.35 o
   0   7   8       48.29       49.89      2.03 o
   1   7   8        6.99        4.43      1.04 o
   2   7   8       28.36       19.18      1.39 o
   3   7   8       23.93       25.48      1.39 o
   4   7   8      616.23      631.63      8.17 o
   5   7   8      127.84      128.87      2.95 o
   6   7   8       55.48       56.36      2.30 o
   7   7   8        2.63        3.27      1.20 o
   8   7   8       12.51       13.20      1.37 o
   9   7   8        0.01       -0.33      0.87 o
  10   7   8        7.26        7.63      1.17 o
  -6   8   8        1.61        2.38      1.45 o
  -5   8   8       13.63       15.25      2.37 o
  -4   8   8        0.00       -1.14      1.14 o
  -3   8   8        1.99       -0.02      0.89 o
  -2   8   8        0.09        0.01      0.86 o
  -1   8   8       30.29       24.75      1.49 o
   0   8   8       65.99       57.05      2.02 o
   1   8   8       27.60       33.20      1.59 o
   2   8   8      152.93      151.51      3.15 o
   3   8   8       34.13       32.75      1.69 o
   4   8   8       35.17       30.98      1.62 o
   5   8   8       19.60       23.20      1.70 o
   6   8   8        0.02       -0.26      1.11 o
   7   8   8       41.76       41.87      2.59 o
   8   8   8        0.46        2.46      1.06 o
   9   8   8        0.05       -0.91      0.91 o
  -5   9   8        0.10        0.53      1.34 o
  -4   9   8        3.54        2.39      1.42 o
  -3   9   8       15.88       15.35      1.46 o
  -2   9   8        0.00       -0.85      0.85 o
  -1   9   8       20.85       25.17      1.55 o
   0   9   8        3.12        4.00      1.05 o
   1   9   8        0.69        1.36      0.96 o
   2   9   8        1.07        0.90      0.92 o
   3   9   8       13.93       17.35      1.40 o
   4   9   8       26.72       32.51      2.22 o
   5   9   8        0.06       -0.86      0.86 o
   6   9   8        1.89       -0.17      1.17 o
   7   9   8        0.29       -1.13      1.13 o
   8   9   8       25.17       28.19      2.34 o
   9   9   8        0.69       -0.61      1.29 o
  -5  10   8        0.06       -0.90      1.69 o
  -4  10   8        0.02       -0.45      1.37 o
  -3  10   8        4.93        5.21      1.35 o
  -2  10   8        8.93        6.18      1.24 o
  -1  10   8       10.51        9.35      1.30 o
   0  10   8       22.88       27.99      2.78 o
   1  10   8       12.65       14.02      1.52 o
   2  10   8       17.21       18.09      1.50 o
   3  10   8        0.87       -0.42      0.92 o
   4  10   8        0.01        1.71      1.12 o
   5  10   8        5.89        5.87      1.72 o
   6  10   8        0.37       -0.46      1.32 o
   7  10   8       51.29       57.04      3.55 o
   8  10   8        0.01       -1.02      1.30 o
  -3  11   8        3.70        2.35      1.56 o
  -2  11   8        2.25        2.38      1.25 o
  -1  11   8       25.49       27.94      2.28 o
   0  11   8        0.43       -1.23      1.23 o
   1  11   8       10.70        9.74      1.35 o
   2  11   8        4.68        8.59      1.47 o
   3  11   8        0.98        0.35      1.02 o
   4  11   8        0.17        0.09      1.19 o
   5  11   8        0.10       -0.14      2.63 o
   6  11   8        0.15        0.27      1.45 o
   7  11   8        2.65        1.80      2.67 o
  -2  12   8        0.00       -1.12      1.36 o
  -1  12   8        7.37       11.34      1.60 o
   0  12   8        7.14        8.33      1.54 o
   1  12   8        4.52        3.45      1.27 o
   2  12   8       14.62       17.99      1.72 o
   3  12   8        0.75        1.74      1.17 o
   4  12   8        0.22        0.43      1.38 o
   5  12   8        2.99        0.23      2.96 o
   6  12   8        3.09        1.58      1.80 o
   0  13   8        9.20       12.40      1.73 o
   1  13   8        9.15       14.69      2.58 o
   2  13   8        5.32        5.80      1.45 o
   3  13   8       15.89       19.49      2.18 o
   4  13   8        5.63        4.15      4.95 o
  -2 -12   9        1.86        1.40      1.68 o
  -1 -12   9        4.77        4.58      1.55 o
   0 -12   9        3.48        2.32      2.01 o
   1 -12   9       10.32       16.87      2.04 o
   2 -12   9        6.66        5.51      1.52 o
  -4 -11   9        1.47        0.60      1.82 o
  -3 -11   9       11.97       10.89      2.38 o
  -2 -11   9       10.23       11.09      2.55 o
  -1 -11   9        0.40       -0.71      1.16 o
   0 -11   9        1.82       -1.03      1.03 o
   1 -11   9        9.23        6.39      1.46 o
   2 -11   9       15.24       16.31      1.78 o
   3 -11   9       10.94        6.94      1.79 o
   4 -11   9        0.18        1.11      1.40 o
  -5 -10   9        2.17        3.36      1.94 o
  -4 -10   9        2.60        2.13      2.49 o
  -3 -10   9       19.75       15.44      1.94 o
  -2 -10   9       45.19       47.94      2.34 o
  -1 -10   9       62.83       67.26      2.87 o
   0 -10   9        5.13        3.96      1.34 o
   1 -10   9        7.95       13.05      1.63 o
   2 -10   9        0.06        0.17      1.16 o
   3 -10   9        0.96       -0.33      1.09 o
   4 -10   9        5.50        2.21      1.45 o
   5 -10   9        6.16        5.90      2.10 o
   6 -10   9       17.63       19.17      3.44 o
  -6  -9   9        3.47        4.58      1.82 o
  -5  -9   9       20.78       20.97      3.28 o
  -4  -9   9       10.02       11.56      2.11 o
  -3  -9   9        4.74        6.29      1.49 o
  -2  -9   9        8.69        8.22      1.37 o
  -1  -9   9        1.95        0.80      1.11 o
   0  -9   9       77.15       74.17      2.74 o
   1  -9   9       15.24       10.80      1.52 o
   2  -9   9       52.68       56.26      2.45 o
   3  -9   9        1.39        0.84      1.12 o
   4  -9   9        8.21        9.51      1.66 o
   5  -9   9        2.57        1.67      1.72 o
   6  -9   9       10.16        8.83      2.13 o
   7  -9   9        7.51        8.88      2.22 o
  -7  -8   9        2.34        1.47      1.63 o
  -6  -8   9        3.30        2.01      1.68 o
  -5  -8   9       17.98       15.54      2.20 o
  -4  -8   9        3.15        5.07      2.95 o
  -3  -8   9       35.14       37.16      2.24 o
  -2  -8   9       82.10       85.45      2.79 o
  -1  -8   9        0.87        4.84      1.09 o
   0  -8   9        2.70        4.61      1.17 o
   1  -8   9      119.63      102.24      3.05 o
   2  -8   9       25.38       26.75      1.73 o
   3  -8   9       20.43       22.68      1.62 o
   4  -8   9       15.96       16.63      1.53 o
   5  -8   9       47.42       50.80      3.32 o
   6  -8   9        9.27       10.77      2.07 o
   7  -8   9        8.36       10.73      2.13 o
  -7  -7   9       19.09       22.32      2.00 o
  -6  -7   9        1.50        4.14      1.36 o
  -5  -7   9        0.19        0.15      1.07 o
  -4  -7   9        9.34        8.81      1.99 o
  -3  -7   9        0.89        1.52      0.85 o
  -2  -7   9        1.23        0.71      0.88 o
  -1  -7   9       60.69       59.97      1.97 o
   0  -7   9       38.38       43.17      2.01 o
   1  -7   9        1.11        1.03      1.02 o
   2  -7   9        1.58        1.45      0.95 o
   3  -7   9       18.34       24.74      1.61 o
   4  -7   9       31.70       34.87      1.80 o
   5  -7   9       13.44       15.79      1.71 o
   6  -7   9       12.41       13.94      2.85 o
   7  -7   9        0.06       -0.15      1.34 o
   8  -7   9        5.31        3.65      3.07 o
  -8  -6   9        5.29       11.01      1.68 o
  -7  -6   9        1.85        1.52      1.54 o
  -6  -6   9        5.88        2.59      1.12 o
  -5  -6   9        2.79        0.37      1.10 o
  -4  -6   9       12.05       10.83      1.23 o
  -3  -6   9       20.78       22.37      1.30 o
  -2  -6   9       23.25       19.77      1.21 o
  -1  -6   9      135.85      143.96      2.89 o
   0  -6   9      133.28      138.57      3.24 o
   1  -6   9       56.87       50.77      1.98 o
   2  -6   9       14.44       13.16      1.56 o
   3  -6   9       33.18       29.58      1.65 o
   4  -6   9       10.63       10.51      1.19 o
   5  -6   9       11.80       12.73      1.49 o
   6  -6   9       31.01       25.13      2.36 o
   7  -6   9       35.89       30.98      2.56 o
   8  -6   9       19.11       27.81      2.54 o
   9  -6   9        1.52        0.91      1.53 o
  -8  -5   9       45.64       50.67      2.67 o
  -7  -5   9       40.16       38.12      2.27 o
  -6  -5   9       35.44       31.72      1.69 o
  -5  -5   9        2.17        2.82      0.94 o
  -4  -5   9        6.42        7.86      1.02 o
  -3  -5   9        5.93        3.44      0.81 o
  -2  -5   9       23.90       28.79      1.36 o
  -1  -5   9      114.69       95.37      2.63 o
   0  -5   9        6.71        5.48      1.06 o
   1  -5   9        8.67        7.95      1.04 o
   2  -5   9       62.92       59.41      2.00 o
   3  -5   9      214.40      230.32      4.19 o
   4  -5   9      118.91      123.15      3.09 o
   5  -5   9        0.01        0.95      0.90 o
   6  -5   9       53.21       62.24      2.61 o
   7  -5   9        9.02       11.48      1.49 o
   8  -5   9       35.17       35.76      2.54 o
   9  -5   9        0.30       -0.05      1.27 o
  -8  -4   9        0.03        0.81      1.21 o
  -7  -4   9       10.94       11.25      1.99 o
  -6  -4   9       35.02       31.11      1.69 o
  -5  -4   9       44.04       40.14      1.94 o
  -4  -4   9        0.03       -0.58      0.58 o
  -3  -4   9       11.89        6.00      0.69 o
  -2  -4   9        0.03       -0.50      0.50 o
  -1  -4   9        0.67       -0.65      0.65 o
   0  -4   9      144.32      149.23      2.84 o
   1  -4   9       13.73       11.73      1.07 o
   2  -4   9        5.56        3.25      0.75 o
   3  -4   9       92.49       83.79      2.22 o
   4  -4   9      153.31      150.42      2.85 o
   5  -4   9       24.85       34.96      1.33 o
   6  -4   9       37.19       50.75      2.94 o
   7  -4   9        4.19       -0.59      0.87 o
   8  -4   9       48.14       42.69      1.95 o
   9  -4   9        7.34        9.62      1.25 o
  10  -4   9       50.15       49.22      2.18 o
  -8  -3   9        4.28        5.03      1.16 o
  -7  -3   9       26.35       28.94      1.65 o
  -6  -3   9       63.41       77.59      2.45 o
  -5  -3   9       76.09       75.49      2.30 o
  -4  -3   9       52.54       42.28      1.54 o
  -3  -3   9        2.42        1.07      0.60 o
  -2  -3   9       72.85       68.41      1.64 o
  -1  -3   9        0.16        0.84      0.53 o
   0  -3   9      236.93      256.01      3.24 o
   1  -3   9      588.08      589.18      6.30 o
   2  -3   9        0.10        0.96      0.45 o
   3  -3   9        0.17        0.09      0.60 o
   4  -3   9       49.85       51.51      2.00 o
   5  -3   9       23.26       18.40      1.07 o
   6  -3   9        5.57        3.18      0.91 o
   7  -3   9        1.04       -0.76      0.82 o
   8  -3   9       63.07       46.30      1.96 o
   9  -3   9        5.56        6.08      1.09 o
  10  -3   9        0.46        0.70      0.95 o
  -8  -2   9        1.61        2.89      1.07 o
  -7  -2   9        5.59        7.97      1.14 o
  -6  -2   9        1.33       -0.41      1.39 o
  -5  -2   9        0.19        0.92      0.82 o
  -4  -2   9       61.27       49.89      1.62 o
  -3  -2   9       19.89       19.21      1.00 o
  -2  -2   9        1.34        0.75      0.71 o
  -1  -2   9      212.31      195.49      2.95 o
   0  -2   9        8.90        9.70      0.72 o
   1  -2   9       25.98       25.87      1.07 o
   2  -2   9       79.30       83.39      2.21 o
   3  -2   9       26.15       18.78      1.03 o
   4  -2   9       55.53       50.62      1.57 o
   5  -2   9       25.15       16.35      1.00 o
   6  -2   9      219.18      242.38      4.88 o
   7  -2   9        0.40       -0.02      0.81 o
   8  -2   9        0.26        0.05      0.82 o
   9  -2   9       33.07       36.07      1.77 o
  10  -2   9       10.12       11.81      1.21 o
  -8  -1   9        8.45        7.15      1.23 o
  -7  -1   9       40.16       38.92      1.83 o
  -6  -1   9       59.90       60.16      2.12 o
  -5  -1   9       47.78       45.95      1.83 o
  -4  -1   9        5.28        7.98      0.87 o
  -3  -1   9       23.47       26.48      1.11 o
  -2  -1   9      440.92      423.39      4.97 o
  -1  -1   9       25.12       31.91      1.20 o
   0  -1   9       29.15       33.65      1.19 o
   1  -1   9      355.95      342.63      4.47 o
   2  -1   9        2.42        3.87      0.54 o
   3  -1   9      146.68      158.49      2.71 o
   4  -1   9        0.35        1.61      0.62 o
   5  -1   9        0.05       -0.56      0.56 o
   6  -1   9        8.78        2.89      1.41 o
   7  -1   9        0.12        4.63      2.46 o
   8  -1   9       48.80       47.51      2.10 o
   9  -1   9       31.66       32.79      1.82 o
  10  -1   9        2.82        1.80      0.99 o
  -8   0   9        0.53       -0.36      0.91 o
  -7   0   9        0.00        0.57      0.85 o
  -6   0   9        4.86        5.89      1.02 o
  -5   0   9        0.86        1.46      0.84 o
  -4   0   9        7.51        8.10      0.88 o
  -3   0   9      250.70      242.36      3.44 o
  -2   0   9        5.55        4.91      0.99 o
  -1   0   9      258.51      246.03      3.37 o
   0   0   9       73.46       86.57      1.81 o
   1   0   9        8.53        9.58      0.72 o
   2   0   9       63.65       69.04      1.55 o
   3   0   9       56.59       55.43      1.36 o
   4   0   9       86.23       85.38      1.93 o
   5   0   9        0.17       -0.70      0.70 o
   6   0   9      130.10      122.49      3.14 o
   7   0   9        3.87        5.38      1.09 o
   8   0   9        3.10        0.75      0.86 o
   9   0   9        4.47        3.90      1.05 o
  10   0   9        9.34        9.61      1.27 o
  11   0   9       19.71       17.57      1.81 o
  -8   1   9        4.33        4.61      1.36 o
  -7   1   9        0.33       -0.09      0.84 o
  -6   1   9        0.20       -0.79      0.79 o
  -5   1   9       56.68       59.45      2.07 o
  -4   1   9        1.66       -0.50      0.65 o
  -3   1   9       43.40       39.90      1.42 o
  -2   1   9      623.76      632.75      6.73 o
  -1   1   9      175.82      177.73      2.76 o
   0   1   9       14.55       12.91      0.77 o
   1   1   9       82.38       82.61      1.60 o
   2   1   9        2.48        2.85      0.47 o
   3   1   9       21.65       19.51      0.79 o
   4   1   9      174.17      182.09      2.58 o
   5   1   9      287.99      286.86      3.47 o
   6   1   9       58.85       61.26      2.24 o
   7   1   9      120.15      134.12      3.32 o
   8   1   9       65.86       71.24      2.41 o
   9   1   9       77.35       83.76      3.88 o
  10   1   9       62.00       61.49      2.29 o
  11   1   9        4.35        2.37      1.26 o
  -8   2   9        1.76        2.24      1.11 o
  -7   2   9        0.13        1.86      1.00 o
  -6   2   9        0.09        0.22      0.84 o
  -5   2   9       14.28       13.13      1.19 o
  -4   2   9       76.48       71.95      1.94 o
  -3   2   9        0.20        1.26      0.68 o
  -2   2   9      310.51      283.57      3.80 o
  -1   2   9      455.66      458.76      5.25 o
   0   2   9       50.42       55.70      1.39 o
   1   2   9        2.33        3.89      0.53 o
   2   2   9       44.25       52.35      1.38 o
   3   2   9        5.29        6.14      0.58 o
   4   2   9       82.36       85.87      1.72 o
   5   2   9       13.23       12.23      0.78 o
   6   2   9       26.68       22.02      1.79 o
   7   2   9       56.91       51.74      2.11 o
   8   2   9        8.53       11.07      1.18 o
   9   2   9       10.22        7.08      1.10 o
  10   2   9       11.53       10.59      1.23 o
  11   2   9       11.90       13.22      1.62 o
  -8   3   9        7.78        8.12      1.53 o
  -7   3   9       10.17       10.09      1.54 o
  -6   3   9        8.30        8.76      1.32 o
  -5   3   9       10.02       10.63      1.13 o
  -4   3   9       32.50       32.30      1.39 o
  -3   3   9       12.59       13.89      1.17 o
  -2   3   9       42.40       40.64      1.60 o
  -1   3   9      533.04      533.36      5.94 o
   0   3   9      262.12      260.66      4.27 o
   1   3   9        7.91        8.78      0.70 o
   2   3   9       29.35       30.60      1.05 o
   3   3   9      174.97      170.84      2.46 o
   4   3   9        7.72        9.74      0.73 o
   5   3   9      118.38      116.55      2.07 o
   6   3   9       12.47       15.30      1.29 o
   7   3   9      174.33      175.74      4.79 o
   8   3   9       17.13       18.11      2.19 o
   9   3   9       18.88       23.47      1.54 o
  10   3   9       24.00       29.84      1.99 o
  11   3   9        1.17       -0.52      0.85 o
  -8   4   9        0.68        0.86      1.29 o
  -7   4   9        0.40       -1.34      1.93 o
  -6   4   9        0.49       -0.93      0.93 o
  -5   4   9        0.31       -0.89      0.89 o
  -4   4   9       28.08       23.95      1.43 o
  -3   4   9       41.28       36.92      1.58 o
  -2   4   9       11.44       14.12      1.03 o
  -1   4   9        0.01        0.46      0.80 o
   0   4   9      165.53      151.36      2.87 o
   1   4   9        3.54        1.36      0.77 o
   2   4   9       10.89       12.26      0.89 o
   3   4   9      115.38      108.65      1.99 o
   4   4   9        8.53        4.98      0.70 o
   5   4   9        0.12       -0.57      0.57 o
   6   4   9       40.11       42.10      1.93 o
   7   4   9       10.71       13.88      1.29 o
   8   4   9       16.08       22.02      1.62 o
   9   4   9        3.40        5.19      1.03 o
  10   4   9        2.00        1.35      0.88 o
  -7   5   9        0.33        0.49      2.10 o
  -6   5   9        0.30       -0.69      1.16 o
  -5   5   9        0.28        0.35      0.99 o
  -4   5   9        0.68        0.19      1.01 o
  -3   5   9      124.63      127.16      2.93 o
  -2   5   9        0.49       -0.48      0.79 o
  -1   5   9      380.53      355.66      5.06 o
   0   5   9       17.14       13.49      1.14 o
   1   5   9        0.66       -0.75      0.75 o
   2   5   9        8.14        3.93      0.92 o
   3   5   9       43.62       46.91      1.52 o
   4   5   9       93.75       91.35      2.13 o
   5   5   9      186.38      178.56      3.04 o
   6   5   9       14.42       16.20      1.42 o
   7   5   9       67.64       68.16      2.97 o
   8   5   9       17.26       21.04      1.51 o
   9   5   9       19.81       21.97      1.52 o
  10   5   9        0.00       -0.06      0.87 o
  -7   6   9       21.22       27.43      3.46 o
  -6   6   9        1.36        0.74      1.24 o
  -5   6   9        0.48        0.75      1.10 o
  -4   6   9       29.84       29.81      1.96 o
  -3   6   9        0.45       -0.90      0.90 o
  -2   6   9       55.18       59.10      2.04 o
  -1   6   9        1.99        2.27      0.97 o
   0   6   9       99.53       85.64      2.31 o
   1   6   9       24.72       19.62      1.31 o
   2   6   9       62.93       60.04      1.98 o
   3   6   9      168.55      164.78      3.15 o
   4   6   9      374.64      342.67      5.30 o
   5   6   9       10.09       11.68      1.20 o
   6   6   9      156.14      160.96      4.88 o
   7   6   9        3.37        4.34      1.05 o
   8   6   9       46.39       48.68      2.15 o
   9   6   9        9.99       11.40      1.79 o
  10   6   9       14.83       16.94      1.48 o
  -6   7   9        0.82        1.59      1.83 o
  -5   7   9        0.22        0.28      1.32 o
  -4   7   9        1.11       -0.63      1.27 o
  -3   7   9       49.27       45.99      3.42 o
  -2   7   9        0.18        0.91      0.91 o
  -1   7   9        1.89        2.14      1.08 o
   0   7   9        4.34        4.25      1.02 o
   1   7   9      219.22      214.74      3.83 o
   2   7   9       15.82       14.55      1.28 o
   3   7   9        0.00       -0.78      0.78 o
   4   7   9       82.45       90.13      2.59 o
   5   7   9       52.99       59.09      2.45 o
   6   7   9        0.60       -1.26      1.98 o
   7   7   9        0.35        1.61      1.45 o
   8   7   9        2.93        3.58      1.07 o
   9   7   9       34.86       39.06      5.18 o
  10   7   9        0.67        1.05      1.28 o
  -6   8   9        6.72        8.66      2.44 o
  -5   8   9        8.07       11.90      1.84 o
  -4   8   9        2.16        0.07      1.33 o
  -3   8   9        8.05        7.34      1.19 o
  -2   8   9       19.68       25.14      1.80 o
  -1   8   9        2.99        5.22      1.41 o
   0   8   9       80.76       77.59      2.56 o
   1   8   9        0.91        0.22      0.90 o
   2   8   9        3.02        1.67      0.89 o
   3   8   9        0.14       -0.26      0.95 o
   4   8   9       40.27       39.60      1.83 o
   5   8   9       14.80       15.57      1.57 o
   6   8   9        2.98        3.93      1.41 o
   7   8   9        0.92        1.39      1.26 o
   8   8   9        4.55        1.19      2.10 o
   9   8   9       10.66       16.28      2.41 o
  -5   9   9        2.08       -0.27      1.39 o
  -4   9   9        0.15        0.38      1.36 o
  -3   9   9        0.08        0.62      1.10 o
  -2   9   9        3.55        1.75      1.02 o
  -1   9   9        2.35        1.36      1.28 o
   0   9   9       29.54       30.21      2.41 o
   1   9   9       28.24       25.08      2.10 o
   2   9   9        0.88       -0.12      0.87 o
   3   9   9       19.31       21.37      1.57 o
   4   9   9       26.20       27.28      1.65 o
   5   9   9        0.25        1.13      1.11 o
   6   9   9       11.04       12.85      1.98 o
   7   9   9        0.04        1.39      1.40 o
   8   9   9        9.02        7.45      1.77 o
   9   9   9       30.21       35.53      2.61 o
  -4  10   9        1.47        1.67      1.56 o
  -3  10   9        3.00        2.87      1.54 o
  -2  10   9        3.23        0.13      1.32 o
  -1  10   9        0.14       -0.96      0.96 o
   0  10   9       35.36       40.41      2.29 o
   1  10   9       11.73       11.35      1.37 o
   2  10   9       15.37       13.86      1.40 o
   3  10   9        4.44        5.76      1.19 o
   4  10   9        2.88        7.83      1.49 o
   5  10   9        3.06        3.19      2.39 o
   6  10   9        0.68        3.18      2.03 o
   7  10   9        1.22        2.04      1.58 o
   8  10   9        6.55        3.10      2.69 o
  -3  11   9        0.01        2.65      1.56 o
  -2  11   9        0.52        1.11      1.18 o
  -1  11   9       11.01       16.68      2.00 o
   0  11   9        0.49       -0.21      1.08 o
   1  11   9       20.36       24.25      1.83 o
   2  11   9        2.41        2.58      1.13 o
   3  11   9        0.94        0.87      1.39 o
   4  11   9       31.03       36.79      2.45 o
   5  11   9        0.19        1.50      1.68 o
   6  11   9        4.69        0.34      3.10 o
   7  11   9        0.08       -1.31      1.31 o
  -1  12   9        0.68       -1.30      1.30 o
   0  12   9        2.05        0.40      1.18 o
   1  12   9        0.11       -0.26      1.15 o
   2  12   9       24.15       32.79      2.11 o
   3  12   9        0.57        0.02      1.72 o
   4  12   9        0.00       -0.14      1.31 o
   5  12   9        3.63        3.59      1.95 o
  -3 -11  10        5.23        4.11      2.07 o
  -2 -11  10        6.09        8.36      1.87 o
  -1 -11  10        1.88       -1.04      1.62 o
   0 -11  10        0.13       -1.13      1.13 o
   1 -11  10        3.55        1.25      1.37 o
   2 -11  10       15.20       18.90      1.92 o
   3 -11  10       20.11       23.12      2.41 o
  -4 -10  10       12.53       13.47      2.47 o
  -3 -10  10       42.57       47.98      3.61 o
  -2 -10  10       36.90       39.29      2.64 o
  -1 -10  10        3.02        1.36      1.30 o
   0 -10  10        1.90        4.93      1.42 o
   1 -10  10        2.63        3.15      1.47 o
   2 -10  10        1.77        2.96      1.33 o
   3 -10  10        6.23        6.28      1.50 o
   4 -10  10        8.01       12.21      1.89 o
   5 -10  10        1.04        1.77      1.81 o
  -5  -9  10       13.60       11.25      2.98 o
  -4  -9  10        0.06        3.75      1.91 o
  -3  -9  10        8.10        9.89      1.71 o
  -2  -9  10       10.90       10.48      1.47 o
  -1  -9  10       80.51       77.02      2.86 o
   0  -9  10       68.68       84.04      3.02 o
   1  -9  10       17.81       20.31      2.45 o
   2  -9  10       10.27       11.13      1.55 o
   3  -9  10       13.06       14.10      1.58 o
   4  -9  10       14.29       13.77      1.89 o
   5  -9  10        6.26        7.41      2.05 o
   6  -9  10       12.03       11.45      2.38 o
  -6  -8  10       11.53       17.53      2.32 o
  -5  -8  10       16.09       21.10      2.48 o
  -4  -8  10        3.18        2.35      1.71 o
  -3  -8  10        9.34        7.98      1.65 o
  -2  -8  10       31.78       34.97      2.88 o
  -1  -8  10        0.08        0.71      1.12 o
   0  -8  10        1.42        2.06      1.14 o
   1  -8  10       76.01      100.77      3.12 o
   2  -8  10       59.35       52.07      2.71 o
   3  -8  10       15.47       18.08      1.86 o
   4  -8  10       21.01       21.90      2.39 o
   5  -8  10       20.13       21.71      2.54 o
   6  -8  10        0.46       -1.13      1.48 o
   7  -8  10        0.00       -1.00      1.80 o
  -6  -7  10        0.14       -1.19      1.23 o
  -5  -7  10        0.19        0.18      1.01 o
  -4  -7  10        0.25       -1.01      1.01 o
  -3  -7  10        1.86        2.88      1.07 o
  -2  -7  10       38.89       38.40      1.70 o
  -1  -7  10        1.79        1.66      0.98 o
   0  -7  10        7.37        9.87      1.31 o
   1  -7  10       28.68       26.55      1.99 o
   2  -7  10       31.25       27.08      2.34 o
   3  -7  10        1.94        1.52      1.24 o
   4  -7  10        2.86        2.48      1.07 o
   5  -7  10        2.89        3.50      1.34 o
   6  -7  10        5.37        7.50      3.34 o
   7  -7  10        0.00       -1.41      1.41 o
   8  -7  10       10.66       13.25      2.17 o
  -7  -6  10        7.91        6.44      1.57 o
  -6  -6  10       13.55       15.55      1.77 o
  -5  -6  10       10.04        9.25      1.39 o
  -4  -6  10        6.65        8.03      2.48 o
  -3  -6  10       26.94       28.30      1.55 o
  -2  -6  10       49.91       54.36      1.93 o
  -1  -6  10        6.02        8.21      1.05 o
   0  -6  10       57.08       49.64      2.90 o
   1  -6  10       88.08       87.14      2.68 o
   2  -6  10       39.38       39.21      1.98 o
   3  -6  10       56.75       57.04      2.23 o
   4  -6  10        6.97        6.95      1.17 o
   5  -6  10       91.03      101.71      3.38 o
   6  -6  10       18.75       15.63      2.20 o
   7  -6  10        5.81        8.36      1.94 o
   8  -6  10       16.46        9.11      2.04 o
  -7  -5  10       12.81       16.65      1.88 o
  -6  -5  10        0.84        0.64      1.03 o
  -5  -5  10        1.04        1.96      1.12 o
  -4  -5  10       14.78       15.88      1.52 o
  -3  -5  10        6.39        3.73      0.84 o
  -2  -5  10       13.87       10.07      0.97 o
  -1  -5  10       53.57       59.36      2.06 o
   0  -5  10       88.27       83.21      2.31 o
   1  -5  10        0.25        1.74      0.75 o
   2  -5  10        0.85        0.78      0.70 o
   3  -5  10        0.02        0.94      0.92 o
   4  -5  10        1.75        1.77      1.08 o
   5  -5  10        1.40        0.89      1.64 o
   6  -5  10        4.51        4.50      1.64 o
   7  -5  10        4.78        3.53      1.59 o
   8  -5  10       55.61       44.55      2.93 o
   9  -5  10        4.63        9.70      1.93 o
  -8  -4  10       17.90       25.16      3.40 o
  -7  -4  10        4.95        6.73      1.45 o
  -6  -4  10       38.42       32.86      2.01 o
  -5  -4  10       58.26       61.11      2.57 o
  -4  -4  10        0.65       -0.45      0.90 o
  -3  -4  10        0.03       -0.60      0.65 o
  -2  -4  10        4.61        4.60      0.81 o
  -1  -4  10      151.02      156.88      3.11 o
   0  -4  10      127.29      121.32      2.69 o
   1  -4  10        3.41        1.52      0.71 o
   2  -4  10       39.15       43.92      1.80 o
   3  -4  10      276.59      281.92      4.76 o
   4  -4  10       23.07       18.66      1.48 o
   5  -4  10        0.99        1.43      1.11 o
   6  -4  10       22.42       12.82      1.84 o
   7  -4  10       47.08       67.28      3.39 o
   8  -4  10       18.48       15.62      1.96 o
   9  -4  10        2.03        3.25      3.50 o
  -8  -3  10        7.22        9.95      2.11 o
  -7  -3  10        4.84        4.13      1.36 o
  -6  -3  10       38.31       36.50      2.08 o
  -5  -3  10        6.33        6.88      1.33 o
  -4  -3  10       20.26       17.75      1.32 o
  -3  -3  10        0.97        1.03      0.71 o
  -2  -3  10       17.22       18.76      1.24 o
  -1  -3  10      307.77      291.59      4.40 o
   0  -3  10        6.89        7.71      0.93 o
   1  -3  10       18.74       18.11      1.10 o
   2  -3  10       11.41       13.36      0.91 o
   3  -3  10       96.55       94.11      2.52 o
   4  -3  10        1.03       -0.61      0.74 o
   5  -3  10        0.09        1.22      0.69 o
   6  -3  10        5.62        7.69      1.25 o
   7  -3  10        1.17        4.92      1.26 o
   8  -3  10       15.36        9.17      1.43 o
   9  -3  10        0.56       -0.72      0.89 o
  10  -3  10        7.78        7.67      1.36 o
  -8  -2  10        0.05        0.40      1.20 o
  -7  -2  10        6.21        5.26      1.37 o
  -6  -2  10        9.88        9.52      1.42 o
  -5  -2  10       95.55       95.76      2.72 o
  -4  -2  10       96.71       98.68      2.34 o
  -3  -2  10       11.73       10.47      0.89 o
  -2  -2  10       93.30       81.27      2.18 o
  -1  -2  10       91.03       92.69      2.32 o
   0  -2  10       69.29       71.54      1.97 o
   1  -2  10       22.82       20.74      1.13 o
   2  -2  10       56.64       53.32      2.57 o
   3  -2  10       62.36       59.30      1.78 o
   4  -2  10        5.02        3.64      0.79 o
   5  -2  10       25.91       34.10      1.44 o
   6  -2  10       24.82       16.92      1.51 o
   7  -2  10      160.26      156.43      4.01 o
   8  -2  10       16.88       28.26      2.57 o
   9  -2  10        9.25        6.98      1.33 o
  10  -2  10        6.74        4.38      1.18 o
  -8  -1  10        0.19       -0.49      1.51 o
  -7  -1  10        0.12       -0.54      1.17 o
  -6  -1  10       22.80       22.00      1.48 o
  -5  -1  10       14.99       14.49      1.28 o
  -4  -1  10       10.38        9.07      0.97 o
  -3  -1  10        0.19        0.76      0.66 o
  -2  -1  10       75.33       63.92      1.81 o
  -1  -1  10       68.50       71.49      1.86 o
   0  -1  10      119.74      117.41      2.47 o
   1  -1  10       73.32       74.29      2.04 o
   2  -1  10        7.42        6.71      0.70 o
   3  -1  10       26.11       28.06      1.06 o
   4  -1  10      210.34      212.57      3.40 o
   5  -1  10       22.33       20.84      1.82 o
   6  -1  10       68.16       92.36      2.91 o
   7  -1  10        1.06       -0.15      1.17 o
   8  -1  10        0.94        0.36      0.94 o
   9  -1  10        8.03        6.66      1.28 o
  10  -1  10        1.65       -0.46      1.64 o
  -8   0  10        1.83        1.51      1.38 o
  -7   0  10        0.02       -0.88      1.11 o
  -6   0  10       10.49       10.08      1.18 o
  -5   0  10        8.93        6.15      1.38 o
  -4   0  10        2.66        3.24      0.82 o
  -3   0  10       33.46       38.90      1.43 o
  -2   0  10       27.10       23.84      1.39 o
  -1   0  10      128.60      134.64      2.51 o
   0   0  10       55.63       51.34      1.70 o
   1   0  10       57.38       59.06      1.72 o
   2   0  10       16.89       17.86      0.93 o
   3   0  10      195.25      187.50      3.11 o
   4   0  10      118.08      116.76      2.40 o
   5   0  10       28.63       28.78      1.27 o
   6   0  10       28.41       40.29      1.95 o
   7   0  10      190.89      161.29      5.14 o
   8   0  10       13.70       16.38      1.47 o
   9   0  10       51.87       63.05      2.49 o
  10   0  10        0.81        0.98      1.02 o
  -8   1  10        0.39        0.91      2.45 o
  -7   1  10        0.00       -0.42      1.13 o
  -6   1  10        7.11        3.82      1.13 o
  -5   1  10       20.74       24.59      1.53 o
  -4   1  10       15.71       16.74      1.33 o
  -3   1  10       52.16       48.21      1.63 o
  -2   1  10      768.44      736.80      7.80 o
  -1   1  10      253.54      254.01      3.95 o
   0   1  10       43.78       37.66      1.52 o
   1   1  10       44.56       43.67      1.39 o
   2   1  10        0.71        0.77      0.44 o
   3   1  10      127.55      127.15      2.06 o
   4   1  10       95.93       99.25      1.93 o
   5   1  10       89.87       90.08      2.08 o
   6   1  10        0.88        2.08      0.86 o
   7   1  10        1.83        0.70      0.89 o
   8   1  10       24.87       21.86      1.58 o
   9   1  10        5.40        6.09      1.69 o
  10   1  10        0.19        1.06      1.12 o
  -8   2  10        9.38       15.72      2.95 o
  -7   2  10       13.02       10.57      2.96 o
  -6   2  10        2.04        0.06      1.02 o
  -5   2  10       12.09       11.20      1.38 o
  -4   2  10        1.40       -0.15      0.81 o
  -3   2  10      135.47      144.39      2.95 o
  -2   2  10      171.08      168.90      3.17 o
  -1   2  10       10.44        9.46      1.04 o
   0   2  10       11.08       10.42      0.97 o
   1   2  10       48.43       46.77      1.48 o
   2   2  10        6.09        3.30      0.65 o
   3   2  10        7.01        5.17      0.62 o
   4   2  10      197.97      209.30      3.02 o
   5   2  10      247.28      232.22      4.01 o
   6   2  10       22.35       22.77      2.23 o
   7   2  10        0.12        0.83      0.87 o
   8   2  10       15.82       14.67      1.56 o
   9   2  10       33.68       36.28      2.22 o
  10   2  10        0.91        0.54      0.99 o
  -7   3  10       14.72       18.79      1.96 o
  -6   3  10        1.29        1.68      1.03 o
  -5   3  10        1.18        1.74      1.07 o
  -4   3  10        5.51        3.98      1.14 o
  -3   3  10        6.61        7.12      1.04 o
  -2   3  10      168.06      155.13      3.07 o
  -1   3  10       15.43       14.24      1.16 o
   0   3  10      182.48      170.89      3.12 o
   1   3  10        3.23        1.95      0.79 o
   2   3  10       45.00       51.79      1.57 o
   3   3  10       86.51       98.51      1.91 o
   4   3  10      119.11      107.82      2.11 o
   5   3  10        1.02       -0.51      0.61 o
   6   3  10        7.19        7.19      1.12 o
   7   3  10        0.34        1.79      0.91 o
   8   3  10       10.99       10.15      1.25 o
   9   3  10        0.31        1.03      1.13 o
  10   3  10        5.96        5.48      1.89 o
  -7   4  10        1.48        3.04      1.41 o
  -6   4  10        3.36        2.75      1.70 o
  -5   4  10        3.94        3.14      1.14 o
  -4   4  10        9.42       10.13      1.37 o
  -3   4  10       13.22       14.25      1.22 o
  -2   4  10       73.02       80.74      3.40 o
  -1   4  10       60.29       63.69      2.12 o
   0   4  10      120.70      113.53      2.60 o
   1   4  10       21.50       16.69      1.16 o
   2   4  10       23.66       19.21      1.22 o
   3   4  10       13.57       13.24      1.11 o
   4   4  10       12.09       10.69      0.87 o
   5   4  10        1.42        0.89      0.68 o
   6   4  10       26.43       25.45      1.67 o
   7   4  10        4.55        3.46      1.14 o
   8   4  10       64.94       70.23      4.13 o
   9   4  10        8.16        8.86      1.69 o
  10   4  10        1.46       -0.43      0.96 o
  -7   5  10        0.94       -0.20      1.33 o
  -6   5  10       25.71       27.96      2.24 o
  -5   5  10       12.92       12.75      1.58 o
  -4   5  10       10.03        8.24      1.36 o
  -3   5  10       19.22       22.71      1.63 o
  -2   5  10      236.72      250.97      4.24 o
  -1   5  10       13.43       14.70      1.28 o
   0   5  10       19.78       17.75      1.30 o
   1   5  10       34.89       24.16      1.38 o
   2   5  10       96.69       94.27      2.40 o
   3   5  10       69.19       61.35      2.00 o
   4   5  10      147.21      149.20      3.23 o
   5   5  10        3.48        2.10      1.09 o
   6   5  10       74.32       72.45      2.64 o
   7   5  10       16.95       17.46      1.52 o
   8   5  10       41.29       41.47      2.10 o
   9   5  10        3.52        2.81      1.02 o
  10   5  10       18.46       21.39      1.62 o
  -6   6  10        0.60        0.45      1.38 o
  -5   6  10       26.53       32.79      2.40 o
  -4   6  10        0.39       -1.01      1.01 o
  -3   6  10       23.64       27.20      1.85 o
  -2   6  10       12.26       14.47      1.32 o
  -1   6  10       12.81       11.73      1.31 o
   0   6  10      162.07      158.43      3.24 o
   1   6  10       86.60       79.82      2.32 o
   2   6  10        6.91        9.47      1.12 o
   3   6  10       39.59       40.24      2.37 o
   4   6  10        0.08        0.22      0.90 o
   5   6  10        1.48        1.20      1.41 o
   6   6  10      183.39      178.43     10.59 o
   7   6  10        0.61        2.02      1.25 o
   8   6  10       11.90        9.08      1.61 o
   9   6  10        0.00        0.95      0.98 o
  10   6  10       17.91       20.99      1.96 o
  -6   7  10        6.63        6.19      1.72 o
  -5   7  10        1.55        2.24      2.49 o
  -4   7  10        1.40        1.73      1.38 o
  -3   7  10        1.70        0.65      1.06 o
  -2   7  10        2.85        0.27      0.93 o
  -1   7  10       18.96       18.67      1.37 o
   0   7  10       25.77       30.66      1.65 o
   1   7  10        0.06       -0.82      0.82 o
   2   7  10      151.31      150.19      4.38 o
   3   7  10        1.05        1.10      1.02 o
   4   7  10       43.31       44.60      2.00 o
   5   7  10        0.24        0.41      1.12 o
   6   7  10        9.89        4.35      1.40 o
   7   7  10        6.30        7.62      2.49 o
   8   7  10        1.91       -0.44      1.63 o
   9   7  10        4.04        4.33      1.42 o
  -5   8  10        0.87        2.63      1.62 o
  -4   8  10        2.40        2.05      1.46 o
  -3   8  10        3.62        4.65      1.20 o
  -2   8  10       11.28       10.20      1.28 o
  -1   8  10       14.34       15.49      1.37 o
   0   8  10       32.26       26.30      1.73 o
   1   8  10        4.54        3.79      1.04 o
   2   8  10        0.01        0.02      0.87 o
   3   8  10        1.71        3.41      1.00 o
   4   8  10       12.81       15.54      1.42 o
   5   8  10       10.12        9.73      1.47 o
   6   8  10        8.68        9.30      2.14 o
   7   8  10        4.97        4.42      1.52 o
   8   8  10       10.83       12.24      1.90 o
   9   8  10        0.14       -1.21      1.21 o
  -4   9  10        0.08       -0.23      1.42 o
  -3   9  10        0.42        0.34      1.40 o
  -2   9  10        2.82        2.10      1.30 o
  -1   9  10        3.35        1.64      1.31 o
   0   9  10        1.69        2.05      1.13 o
   1   9  10        0.00        0.63      0.97 o
   2   9  10       15.89       18.22      1.48 o
   3   9  10       11.92       15.17      1.46 o
   4   9  10        4.33        3.29      1.35 o
   5   9  10        1.33        0.56      1.15 o
   6   9  10        8.14       10.88      2.02 o
   7   9  10        7.78        9.37      3.08 o
   8   9  10        3.31        5.73      1.74 o
  -3  10  10        2.58        4.70      1.72 o
  -2  10  10       12.77       16.77      1.97 o
  -1  10  10        3.23        3.12      1.21 o
   0  10  10        0.76        0.06      1.50 o
   1  10  10       13.80       15.60      1.53 o
   2  10  10        4.12        3.64      1.18 o
   3  10  10        8.63        9.75      1.36 o
   4  10  10        8.68       10.76      1.67 o
   5  10  10        0.27        0.28      1.63 o
   6  10  10        0.03       -0.86      1.36 o
   7  10  10        1.54        0.73      1.60 o
  -2  11  10       12.32       17.73      2.25 o
  -1  11  10        0.32        0.43      1.20 o
   0  11  10        1.70        2.27      1.23 o
   1  11  10        8.40       11.62      1.55 o
   2  11  10        5.05        5.75      1.38 o
   3  11  10        2.77        2.81      1.25 o
   4  11  10       14.01       16.02      1.93 o
   5  11  10        0.51       -1.93      1.93 o
   6  11  10        0.02       -0.51      1.60 o
   1  12  10        0.01       -1.19      1.19 o
   2  12  10        2.26        1.25      1.28 o
   3  12  10        2.40        1.79      1.49 o
   4  12  10        1.37       -0.20      1.42 o
   0 -11  11        5.59        3.25      1.46 o
   1 -11  11       14.35       18.86      2.03 o
  -3 -10  11       23.40       24.75      3.07 o
  -2 -10  11        0.32        0.63      2.53 o
  -1 -10  11        8.57        8.02      1.53 o
   0 -10  11        0.26       -1.24      1.24 o
   1 -10  11        0.36        0.44      1.25 o
   2 -10  11       10.04        7.52      1.58 o
   3 -10  11        0.06       -1.37      1.37 o
   4 -10  11        0.07        0.62      1.82 o
  -4  -9  11        3.17        1.89      1.96 o
  -3  -9  11       31.84       37.76      4.84 o
  -2  -9  11       36.48       39.76      2.66 o
  -1  -9  11       68.08       73.63      4.17 o
   0  -9  11       11.90        8.60      1.56 o
   1  -9  11        3.13        2.95      1.21 o
   2  -9  11        0.29        3.74      1.28 o
   3  -9  11       52.36       59.12      2.68 o
   4  -9  11       28.08       27.84      2.36 o
   5  -9  11        2.32        4.74      1.94 o
  -5  -8  11        7.15       10.16      2.26 o
  -4  -8  11        3.84        1.57      1.33 o
  -3  -8  11        0.38        1.52      1.34 o
  -2  -8  11        2.49        4.31      1.54 o
  -1  -8  11        3.29        4.21      1.32 o
   0  -8  11       37.40       32.50      2.02 o
   1  -8  11       17.23       12.80      1.53 o
   2  -8  11        9.58        9.23      1.47 o
   3  -8  11        0.21        4.06      1.24 o
   4  -8  11        0.85        2.09      1.39 o
   5  -8  11        0.41       -1.45      1.45 o
   6  -8  11        1.37        2.89      1.86 o
  -6  -7  11        0.16        0.99      1.34 o
  -5  -7  11        0.34        0.33      1.25 o
  -4  -7  11        0.73       -0.27      1.24 o
  -3  -7  11       10.61        9.76      1.46 o
  -2  -7  11       41.46       36.72      1.85 o
  -1  -7  11       67.26       81.69      2.78 o
   0  -7  11       12.51       13.20      1.47 o
   1  -7  11       52.75       46.24      2.66 o
   2  -7  11       53.03       61.12      2.50 o
   3  -7  11        3.75        4.00      1.15 o
   4  -7  11        4.60        4.13      1.83 o
   5  -7  11       16.81       17.82      2.41 o
   6  -7  11       10.43        9.08      2.12 o
   7  -7  11       24.10       26.94      3.37 o
  -6  -6  11       13.06       15.36      2.25 o
  -5  -6  11        8.64        7.54      1.38 o
  -4  -6  11       24.73       22.69      2.65 o
  -3  -6  11       28.85       26.59      1.61 o
  -2  -6  11        0.48       -0.75      0.75 o
  -1  -6  11       44.03       49.25      1.80 o
   0  -6  11       11.16       17.19      1.29 o
   1  -6  11       44.25       50.38      3.25 o
   2  -6  11        3.70        3.84      1.13 o
   3  -6  11        0.01        0.66      0.94 o
   4  -6  11       18.35       16.91      1.77 o
   5  -6  11       51.66       49.15      2.61 o
   6  -6  11       16.32       21.97      2.51 o
   7  -6  11        3.96        4.78      1.72 o
   8  -6  11        1.75        0.04      2.35 o
  -7  -5  11       17.87       20.29      2.12 o
  -6  -5  11       28.62       28.07      3.30 o
  -5  -5  11        0.17        0.29      1.08 o
  -4  -5  11       15.27       13.19      1.52 o
  -3  -5  11       23.47       23.80      1.51 o
  -2  -5  11        5.44        4.18      0.89 o
  -1  -5  11        5.45        6.23      1.01 o
   0  -5  11        0.43       -0.01      0.83 o
   1  -5  11       52.37       41.77      1.71 o
   2  -5  11       49.33       49.53      2.14 o
   3  -5  11        4.07        4.76      1.09 o
   4  -5  11        0.38       -0.89      0.89 o
   5  -5  11       56.09       60.65      2.71 o
   6  -5  11       64.67       64.41      3.55 o
   7  -5  11        7.54        1.70      1.56 o
   8  -5  11       30.27       50.57      7.05 o
  -7  -4  11        6.68        4.69      1.58 o
  -6  -4  11        5.05        3.20      1.32 o
  -5  -4  11       10.33       10.41      1.52 o
  -4  -4  11       19.66       25.34      2.07 o
  -3  -4  11        9.57        8.08      1.14 o
  -2  -4  11       57.42       54.26      1.84 o
  -1  -4  11        7.77        7.78      1.06 o
   0  -4  11      100.83       95.35      2.47 o
   1  -4  11       21.01       22.79      1.32 o
   2  -4  11        2.86        1.60      0.95 o
   3  -4  11       83.23       79.04      2.53 o
   4  -4  11        0.00        0.69      0.89 o
   5  -4  11        1.29       -0.38      1.07 o
   6  -4  11        4.83        4.89      2.28 o
   7  -4  11        4.76        4.47      1.65 o
   8  -4  11        0.23        0.99      1.39 o
   9  -4  11        4.18        3.39      1.56 o
  -7  -3  11        0.13        1.44      1.31 o
  -6  -3  11        1.23       -0.84      1.16 o
  -5  -3  11        4.86        6.20      1.35 o
  -4  -3  11        1.23        6.04      1.38 o
  -3  -3  11       33.23       36.08      1.72 o
  -2  -3  11       29.82       26.80      1.47 o
  -1  -3  11       54.64       55.89      2.17 o
   0  -3  11       32.07       30.59      1.51 o
   1  -3  11        1.25        1.19      0.74 o
   2  -3  11       96.15       83.87      2.08 o
   3  -3  11       80.06       76.36      2.43 o
   4  -3  11       15.91       19.97      1.40 o
   5  -3  11       18.73       18.06      1.58 o
   6  -3  11       31.27       43.15      2.78 o
   7  -3  11       13.62        5.15      1.58 o
   8  -3  11       18.34       15.93      2.09 o
   9  -3  11        7.02        7.10      1.72 o
  -7  -2  11       11.10       10.68      1.70 o
  -6  -2  11       21.36       22.56      1.80 o
  -5  -2  11       28.57       26.81      1.90 o
  -4  -2  11      106.37      108.92      3.29 o
  -3  -2  11       26.71       28.49      1.39 o
  -2  -2  11        0.05        0.04      0.81 o
  -1  -2  11       55.02       55.18      1.96 o
   0  -2  11      215.67      201.87      3.56 o
   1  -2  11       69.63       65.62      1.94 o
   2  -2  11      136.49      159.25      2.94 o
   3  -2  11        9.23        7.82      1.15 o
   4  -2  11       10.40       10.66      1.18 o
   5  -2  11       27.40       25.44      1.71 o
   6  -2  11        0.32       -1.21      1.23 o
   7  -2  11        0.12        2.41      1.38 o
   8  -2  11        2.64       -0.97      1.32 o
   9  -2  11        0.00       -0.96      1.22 o
  -7  -1  11        9.95       11.99      2.34 o
  -6  -1  11        0.36        0.05      1.03 o
  -5  -1  11        4.83        3.71      1.18 o
  -4  -1  11        2.79        2.25      1.09 o
  -3  -1  11        6.33        5.97      1.00 o
  -2  -1  11       16.41       18.60      1.52 o
  -1  -1  11      169.35      158.14      3.11 o
   0  -1  11       14.18       12.43      1.16 o
   1  -1  11       76.62       68.05      1.96 o
   2  -1  11      171.35      166.03      3.42 o
   3  -1  11      376.37      359.55      5.51 o
   4  -1  11        5.94        4.40      0.96 o
   5  -1  11       14.88       12.83      1.41 o
   6  -1  11       67.21       88.80      4.62 o
   7  -1  11        2.62        2.82      1.72 o
   8  -1  11       43.77       38.71      2.16 o
   9  -1  11       10.66       11.13      1.47 o
  10  -1  11        3.49        3.75      1.24 o
  -7   0  11        0.41       -1.18      1.18 o
  -6   0  11       11.92       15.23      1.57 o
  -5   0  11        3.99        5.45      1.26 o
  -4   0  11        4.41        2.24      1.06 o
  -3   0  11       26.75       26.84      1.91 o
  -2   0  11       21.94       22.18      1.34 o
  -1   0  11       22.00       19.89      1.28 o
   0   0  11      513.70      506.92      6.43 o
   1   0  11        3.67        2.33      0.79 o
   2   0  11       74.23       78.58      2.46 o
   3   0  11        9.69        8.82      0.96 o
   4   0  11       80.07       78.77      2.31 o
   5   0  11        5.08        4.35      0.82 o
   6   0  11       90.33       85.78      2.90 o
   7   0  11       51.28       61.28      3.45 o
   8   0  11        3.54        5.63      1.25 o
   9   0  11        9.89       12.78      1.52 o
  10   0  11        6.00        6.53      1.32 o
  -7   1  11        1.42        0.99      1.36 o
  -6   1  11        1.21        0.95      1.27 o
  -5   1  11        3.33        3.57      1.18 o
  -4   1  11        0.02       -0.40      0.92 o
  -3   1  11       19.46       21.07      1.35 o
  -2   1  11        9.76        7.30      1.03 o
  -1   1  11        1.83        2.68      0.89 o
   0   1  11      252.06      245.86      4.71 o
   1   1  11       58.52       56.76      1.85 o
   2   1  11       43.24       45.01      1.47 o
   3   1  11       38.69       41.88      2.06 o
   4   1  11       27.59       27.31      1.48 o
   5   1  11       24.41       29.69      1.35 o
   6   1  11       23.43       22.07      1.61 o
   7   1  11       17.01       16.05      1.53 o
   8   1  11        0.20       -0.55      0.92 o
   9   1  11        0.03       -0.72      1.15 o
  10   1  11       29.18       33.24      2.08 o
  -7   2  11       11.50       13.35      1.90 o
  -6   2  11        9.08        8.46      1.63 o
  -5   2  11        1.44        0.85      1.05 o
  -4   2  11        6.03        6.66      1.29 o
  -3   2  11       16.91       17.31      1.47 o
  -2   2  11       54.84       57.73      2.04 o
  -1   2  11       31.70       29.29      1.48 o
   0   2  11        3.14        1.13      0.85 o
   1   2  11      108.99      102.19      2.46 o
   2   2  11      206.42      206.85      3.22 o
   3   2  11        2.14        0.73      0.73 o
   4   2  11       59.55       60.78      2.07 o
   5   2  11       19.13       20.79      1.34 o
   6   2  11        1.54        2.71      0.93 o
   7   2  11       26.56       27.52      1.81 o
   8   2  11        1.48        1.49      1.04 o
   9   2  11       57.39       60.79      2.55 o
  10   2  11        5.64        3.08      1.15 o
  -7   3  11        5.17        7.76      1.96 o
  -6   3  11        1.42       -0.01      2.18 o
  -5   3  11        5.73        6.62      1.33 o
  -4   3  11        1.01        0.05      1.02 o
  -3   3  11        0.17       -0.93      0.93 o
  -2   3  11        5.50        4.61      1.03 o
  -1   3  11       48.81       43.70      2.30 o
   0   3  11        6.74        7.25      1.06 o
   1   3  11        1.63        1.65      0.86 o
   2   3  11      173.52      166.65      3.19 o
   3   3  11       39.73       35.51      1.60 o
   4   3  11        3.31        0.09      1.00 o
   5   3  11        8.49       10.72      1.13 o
   6   3  11        0.22       -0.95      0.95 o
   7   3  11        0.60        1.29      0.97 o
   8   3  11        1.27        1.97      1.03 o
   9   3  11        3.88        5.34      1.25 o
  10   3  11       28.80       27.23      1.88 o
  -6   4  11        0.85        0.95      1.35 o
  -5   4  11       11.47       11.88      1.74 o
  -4   4  11        9.72       13.17      1.59 o
  -3   4  11       57.07       63.23      2.53 o
  -2   4  11        1.93       -0.04      0.89 o
  -1   4  11       59.59       57.14      2.09 o
   0   4  11      103.08      104.44      2.64 o
   1   4  11       58.34       54.91      1.94 o
   2   4  11        0.42       -0.80      0.80 o
   3   4  11        2.27        0.00      0.87 o
   4   4  11       22.22       21.15      1.43 o
   5   4  11       37.69       36.04      1.97 o
   6   4  11        3.79       -0.42      1.16 o
   7   4  11       26.95       24.49      2.12 o
   8   4  11       27.68       28.31      1.87 o
   9   4  11        7.48        9.90      1.42 o
  10   4  11        7.19        8.73      1.84 o
  -6   5  11        0.00        0.16      1.32 o
  -5   5  11       52.54       67.99      3.52 o
  -4   5  11        0.03        1.38      1.12 o
  -3   5  11        2.77        3.28      1.24 o
  -2   5  11        0.52        0.22      0.97 o
  -1   5  11        9.46        7.83      1.16 o
   0   5  11        1.32        0.40      1.02 o
   1   5  11       13.77       12.32      1.21 o
   2   5  11       86.58       78.51      2.52 o
   3   5  11      353.49      350.17      5.14 o
   4   5  11       14.16       13.04      1.28 o
   5   5  11        0.13       -0.80      0.84 o
   6   5  11       35.66       31.71      2.42 o
   7   5  11        0.29       -0.86      1.12 o
   8   5  11      130.78      134.81      4.89 o
   9   5  11        5.11        5.87      1.50 o
  -5   6  11        0.97       -1.33      1.33 o
  -4   6  11        0.04       -0.57      1.21 o
  -3   6  11        7.23        7.29      1.31 o
  -2   6  11        0.12        0.42      0.89 o
  -1   6  11       59.37       57.41      2.15 o
   0   6  11       25.68       23.42      2.29 o
   1   6  11        0.19       -0.56      0.86 o
   2   6  11       75.10       70.21      2.25 o
   3   6  11       19.20       16.49      1.32 o
   4   6  11       50.92       49.18      3.20 o
   5   6  11       96.43      103.52      3.30 o
   6   6  11       49.63       60.76      3.23 o
   7   6  11        0.75        1.32      1.28 o
   8   6  11        6.05        5.28      1.50 o
   9   6  11        0.64        2.32      2.62 o
  -5   7  11       15.18       16.85      2.19 o
  -4   7  11        5.75        6.31      1.74 o
  -3   7  11        0.83        1.79      1.20 o
  -2   7  11        1.14        1.31      1.04 o
  -1   7  11        0.01        1.25      0.98 o
   0   7  11        1.94        0.89      0.95 o
   1   7  11        4.29        3.00      1.02 o
   2   7  11       11.02       13.60      1.37 o
   3   7  11       22.22       21.61      1.46 o
   4   7  11       46.24       50.16      2.34 o
   5   7  11        2.03        3.41      1.21 o
   6   7  11        7.06        4.71      1.55 o
   7   7  11        0.71        2.05      1.36 o
   8   7  11        4.41        6.56      1.71 o
   9   7  11        2.24        1.05      1.31 o
  -4   8  11        4.16        6.38      1.83 o
  -3   8  11       12.89       11.95      1.96 o
  -2   8  11        8.61        7.17      1.59 o
  -1   8  11        0.52        0.61      1.00 o
   0   8  11        2.63        0.88      1.35 o
   1   8  11       18.68       17.48      1.45 o
   2   8  11        0.93       -0.78      0.86 o
   3   8  11        2.92        1.46      1.32 o
   4   8  11        1.07        0.68      1.00 o
   5   8  11       25.94       27.90      2.02 o
   6   8  11       20.44       16.24      5.23 o
   7   8  11        8.63       10.12      1.93 o
   8   8  11        5.52        6.33      1.78 o
  -3   9  11        0.00       -0.95      1.43 o
  -2   9  11        0.73        1.71      1.76 o
  -1   9  11        0.38       -0.96      0.96 o
   0   9  11        2.97        2.10      1.17 o
   1   9  11        7.71        6.54      1.35 o
   2   9  11       15.26       14.00      1.42 o
   3   9  11        1.61        3.21      1.15 o
   4   9  11        1.95        2.82      1.36 o
   5   9  11       11.76       14.83      2.21 o
   6   9  11        0.70       -0.38      1.46 o
   7   9  11        1.20        3.87      2.33 o
  -2  10  11       18.26       27.82      2.41 o
  -1  10  11        2.15        4.48      1.32 o
   0  10  11        0.00       -0.99      1.06 o
   1  10  11        2.15        0.95      1.13 o
   2  10  11        3.09        5.13      1.36 o
   3  10  11       47.97       56.01      2.51 o
   4  10  11        0.70        1.19      1.28 o
   5  10  11        1.41       -1.05      1.57 o
   6  10  11        9.62       13.79      2.32 o
   0  11  11        0.08       -0.54      1.69 o
   1  11  11        0.24       -0.78      1.17 o
   2  11  11        1.64        0.42      1.14 o
   3  11  11        0.09        1.05      1.35 o
   4  11  11        8.16       12.07      1.90 o
   5  11  11        0.05        3.45      1.93 o
  -1 -10  12        8.78       11.72      2.03 o
   0 -10  12        5.84        6.49      1.61 o
   1 -10  12       30.48       24.49      2.18 o
   2 -10  12       12.94       17.78      2.16 o
  -3  -9  12       14.20       18.37      2.81 o
  -2  -9  12        6.16        8.01      1.89 o
  -1  -9  12        1.04       -0.33      1.15 o
   0  -9  12       12.24       18.45      1.86 o
   1  -9  12        3.90        2.43      1.31 o
   2  -9  12        0.06        1.87      1.30 o
   3  -9  12       49.00       54.82      4.48 o
   4  -9  12       13.63       14.66      2.34 o
  -4  -8  12        0.64       -1.32      2.49 o
  -3  -8  12        2.34        1.92      1.46 o
  -2  -8  12        3.56        1.16      1.41 o
  -1  -8  12        3.42        2.44      1.23 o
   0  -8  12       45.11       53.22      3.17 o
   1  -8  12        6.53        3.65      1.27 o
   2  -8  12        0.02        0.73      1.10 o
   3  -8  12       13.17       17.57      1.74 o
   4  -8  12       21.67       25.27      2.28 o
   5  -8  12        4.44        4.62      1.88 o
   6  -8  12        1.74        6.49      3.14 o
  -5  -7  12        2.26        0.86      1.64 o
  -4  -7  12       13.14       17.94      2.10 o
  -3  -7  12       11.49       12.24      1.96 o
  -2  -7  12       12.46       12.76      1.61 o
  -1  -7  12       22.88       19.96      1.72 o
   0  -7  12       16.52       15.00      1.57 o
   1  -7  12        0.07        2.55      1.16 o
   2  -7  12       23.88       25.28      1.85 o
   3  -7  12       13.89       13.48      1.83 o
   4  -7  12        7.58        7.28      1.59 o
   5  -7  12        3.59        1.72      1.73 o
   6  -7  12        1.86        0.26      1.60 o
  -5  -6  12        0.11       -0.26      1.27 o
  -4  -6  12        1.17        1.86      1.14 o
  -3  -6  12        3.99        2.51      1.05 o
  -2  -6  12       29.05       27.02      1.50 o
  -1  -6  12       21.86       16.18      1.28 o
   0  -6  12       12.64       12.35      1.44 o
   1  -6  12       11.01       10.09      1.39 o
   2  -6  12       23.99       22.70      1.72 o
   3  -6  12       13.53       11.55      1.47 o
   4  -6  12        0.21       -1.03      1.37 o
   5  -6  12        0.00       -1.48      1.48 o
   6  -6  12        0.36        0.70      1.56 o
   7  -6  12       16.02       20.35      2.56 o
  -6  -5  12       31.56       30.00      2.42 o
  -5  -5  12        2.36        1.46      1.53 o
  -4  -5  12       14.48       16.25      1.73 o
  -3  -5  12       29.59       29.85      1.73 o
  -2  -5  12       24.00       30.23      1.49 o
  -1  -5  12       13.02       15.06      1.32 o
   0  -5  12        0.62       -0.80      0.80 o
   1  -5  12        4.83        6.30      1.20 o
   2  -5  12       61.48       70.77      2.59 o
   3  -5  12        0.00        0.84      1.43 o
   4  -5  12        4.19        3.19      1.18 o
   5  -5  12       70.71       83.14      3.26 o
   6  -5  12        9.97        7.88      1.92 o
   7  -5  12        8.01       16.18      3.39 o
   8  -5  12        0.86        0.38      2.74 o
  -6  -4  12        4.26        4.87      1.59 o
  -5  -4  12        0.44       -0.37      1.03 o
  -4  -4  12        2.34        3.55      1.27 o
  -3  -4  12       22.38       21.87      1.55 o
  -2  -4  12       30.64       21.04      1.34 o
  -1  -4  12        2.98        1.97      0.93 o
   0  -4  12       48.54       42.91      1.81 o
   1  -4  12       26.12       20.05      1.58 o
   2  -4  12        0.47       -0.09      0.96 o
   3  -4  12        4.26        9.68      1.27 o
   4  -4  12       25.37       29.36      1.76 o
   5  -4  12       12.57        9.97      1.55 o
   6  -4  12        2.36        2.46      2.49 o
   7  -4  12       10.26       10.77      2.01 o
   8  -4  12       12.90       10.05      2.01 o
  -6  -3  12       10.15        8.82      1.79 o
  -5  -3  12        8.33        7.72      1.43 o
  -4  -3  12       21.20       24.86      1.92 o
  -3  -3  12       16.10       16.11      1.40 o
  -2  -3  12       78.43       78.22      3.04 o
  -1  -3  12       81.68       81.00      2.37 o
   0  -3  12       15.27       14.09      1.22 o
   1  -3  12        9.42        6.34      0.98 o
   2  -3  12       11.11       14.49      1.41 o
   3  -3  12        3.97        3.82      1.06 o
   4  -3  12       32.32       27.94      1.74 o
   5  -3  12        0.71        0.95      1.14 o
   6  -3  12       20.13       19.92      2.25 o
   7  -3  12       59.00       71.06      3.89 o
   8  -3  12        1.16       -0.66      1.45 o
   9  -3  12        5.50        4.43      1.66 o
  -6  -2  12        1.20        0.80      1.35 o
  -5  -2  12        2.94        5.02      1.28 o
  -4  -2  12        0.12        0.76      1.16 o
  -3  -2  12        0.78        1.65      0.93 o
  -2  -2  12        0.97       -0.50      0.83 o
  -1  -2  12        2.11        1.96      0.92 o
   0  -2  12        7.20        4.57      0.99 o
   1  -2  12       31.11       31.34      1.54 o
   2  -2  12        9.82       12.37      1.90 o
   3  -2  12       16.86       15.09      1.41 o
   4  -2  12       36.15       30.47      1.69 o
   5  -2  12       10.47       10.43      1.43 o
   6  -2  12        0.01        0.84      1.27 o
   7  -2  12       28.43       32.89      2.63 o
   8  -2  12       16.90       18.25      2.23 o
   9  -2  12        1.98        0.08      1.40 o
  -6  -1  12        4.84        3.76      1.48 o
  -5  -1  12        6.57        5.38      1.34 o
  -4  -1  12       42.66       42.59      2.24 o
  -3  -1  12       15.12       10.51      1.25 o
  -2  -1  12        1.78        2.93      0.92 o
  -1  -1  12       23.03       23.70      1.57 o
   0  -1  12       37.17       38.61      1.71 o
   1  -1  12       24.79       20.69      2.14 o
   2  -1  12      264.66      270.07      4.34 o
   3  -1  12       84.81       93.31      2.73 o
   4  -1  12        1.09        0.79      0.95 o
   5  -1  12       21.16       24.58      1.79 o
   6  -1  12        1.06        1.02      1.31 o
   7  -1  12       26.25       27.65      2.64 o
   8  -1  12       47.51       58.92      3.32 o
   9  -1  12        5.60        5.47      1.68 o
  -6   0  12        1.41        0.39      1.88 o
  -5   0  12        2.94        4.26      1.24 o
  -4   0  12        0.56       -0.94      0.94 o
  -3   0  12       14.63       15.68      1.48 o
  -2   0  12        7.74        7.92      1.09 o
  -1   0  12        9.16        6.60      1.06 o
   0   0  12      251.58      243.14      4.59 o
   1   0  12        1.50        2.12      0.89 o
   2   0  12        3.52        1.34      0.87 o
   3   0  12        5.59        5.35      1.18 o
   4   0  12      126.77      118.82      2.96 o
   5   0  12        0.01        0.42      0.98 o
   6   0  12       17.84       17.56      2.02 o
   7   0  12        5.24        5.08      1.93 o
   8   0  12        8.82       10.81      1.88 o
   9   0  12       20.29       14.38      3.77 o
  -6   1  12        2.69        2.91      1.45 o
  -5   1  12        0.72        1.03      1.11 o
  -4   1  12        0.78       -0.44      1.03 o
  -3   1  12       33.79       35.36      1.93 o
  -2   1  12        0.12       -0.79      0.79 o
  -1   1  12       98.37      106.06      2.68 o
   0   1  12       79.35       81.69      2.35 o
   1   1  12        0.01       -0.81      0.81 o
   2   1  12       12.50       11.12      1.15 o
   3   1  12      310.97      297.46      5.45 o
   4   1  12       18.03       20.10      1.43 o
   5   1  12        2.14        4.11      1.17 o
   6   1  12       40.21       47.17      2.91 o
   7   1  12       21.29       15.29      1.92 o
   8   1  12        8.56       10.79      1.79 o
   9   1  12        0.79        1.37      1.34 o
  -6   2  12        3.99        2.92      1.55 o
  -5   2  12       28.87       35.76      2.66 o
  -4   2  12        2.54        2.51      1.19 o
  -3   2  12        3.31        3.54      1.21 o
  -2   2  12        3.02        2.46      0.98 o
  -1   2  12       57.81       55.40      2.07 o
   0   2  12       15.90       14.29      1.24 o
   1   2  12       72.10       79.52      2.31 o
   2   2  12       94.15       94.35      2.46 o
   3   2  12        2.16       -0.46      1.50 o
   4   2  12        3.93        3.38      0.97 o
   5   2  12        8.41        8.49      1.32 o
   6   2  12        1.87        3.32      1.40 o
   7   2  12        3.96        4.22      1.37 o
   8   2  12        0.35        0.34      1.26 o
   9   2  12        0.39       -0.66      1.71 o
  -6   3  12        4.55        4.86      1.63 o
  -5   3  12       18.01       20.44      2.26 o
  -4   3  12        7.90       11.04      1.56 o
  -3   3  12       16.77       16.47      1.64 o
  -2   3  12        0.02       -0.82      0.82 o
  -1   3  12        6.97        7.35      1.15 o
   0   3  12        0.07        0.15      0.84 o
   1   3  12       47.45       46.27      2.31 o
   2   3  12      124.21      120.34      2.82 o
   3   3  12      144.85      141.25      3.03 o
   4   3  12       13.67       11.26      1.87 o
   5   3  12        0.86        0.13      1.47 o
   6   3  12       16.62       17.21      2.00 o
   7   3  12        5.89        5.01      3.55 o
   8   3  12        2.44        1.95      1.45 o
   9   3  12        0.77        2.82      1.48 o
  -5   4  12        2.66        3.34      2.29 o
  -4   4  12        5.72        6.48      1.41 o
  -3   4  12       48.25       59.92      3.54 o
  -2   4  12        3.62        4.36      1.06 o
  -1   4  12       10.62        9.34      1.18 o
   0   4  12       22.75       19.68      1.42 o
   1   4  12       39.97       39.68      2.43 o
   2   4  12      112.34      105.97      2.78 o
   3   4  12       62.77       56.06      2.10 o
   4   4  12        8.18        9.22      1.22 o
   5   4  12       42.64       38.31      2.13 o
   6   4  12       44.71       46.38      2.87 o
   7   4  12        0.02        0.33      1.17 o
   8   4  12       10.59        8.08      1.73 o
   9   4  12        2.51        3.27      1.41 o
  -5   5  12        3.32        4.62      1.63 o
  -4   5  12        3.37        4.65      2.47 o
  -3   5  12        3.81        3.82      1.88 o
  -2   5  12        5.13        2.05      1.07 o
  -1   5  12        4.81        3.27      0.99 o
   0   5  12       12.01       14.61      1.32 o
   1   5  12       39.61       44.71      1.87 o
   2   5  12       55.57       53.36      2.05 o
   3   5  12       10.48       13.11      1.27 o
   4   5  12       11.90       16.68      1.45 o
   5   5  12        2.80        1.86      1.15 o
   6   5  12        0.01        0.23      1.26 o
   7   5  12       19.31       18.32      2.72 o
   8   5  12       49.09       48.57      2.96 o
   9   5  12        1.23        0.91      1.36 o
  -5   6  12        0.35       -1.24      1.43 o
  -4   6  12        1.26        0.67      1.46 o
  -3   6  12        2.39        0.08      1.45 o
  -2   6  12       47.62       58.06      2.60 o
  -1   6  12        0.18       -0.42      0.93 o
   0   6  12        0.59       -0.28      0.88 o
   1   6  12        0.45       -0.90      0.90 o
   2   6  12       53.94       51.59      2.54 o
   3   6  12        3.19        2.86      0.99 o
   4   6  12        1.24        0.38      0.97 o
   5   6  12        0.60        2.17      1.13 o
   6   6  12       42.05       45.59      2.99 o
   7   6  12        0.00       -0.70      3.84 o
   8   6  12        7.54        3.56      1.48 o
   9   6  12        0.32        1.09      1.39 o
  -4   7  12        7.43       11.49      2.06 o
  -3   7  12        1.99        2.17      1.84 o
  -2   7  12        2.29        1.97      1.72 o
  -1   7  12       17.01       17.07      1.88 o
   0   7  12        8.49        7.94      1.25 o
   1   7  12        1.97        0.61      1.00 o
   2   7  12        6.99        4.32      1.10 o
   3   7  12        7.06        9.20      1.23 o
   4   7  12        5.53        4.41      1.15 o
   5   7  12        0.83        0.63      1.19 o
   6   7  12        2.32        0.88      2.87 o
   7   7  12        9.15       14.15      2.15 o
   8   7  12        3.10        2.95      1.52 o
  -3   8  12        3.68        5.69      1.84 o
  -2   8  12        2.07        2.51      1.42 o
  -1   8  12        3.89        3.71      1.48 o
   0   8  12        5.72        5.97      1.71 o
   1   8  12        9.21       10.62      1.35 o
   2   8  12        2.90        3.70      1.15 o
   3   8  12        0.07       -0.90      0.90 o
   4   8  12        5.94        4.29      1.54 o
   5   8  12        9.09        7.13      1.94 o
   6   8  12       19.84       23.33      2.64 o
   7   8  12        0.78        2.56      1.66 o
  -2   9  12        2.64        1.17      1.61 o
  -1   9  12        0.48       -0.89      1.05 o
   0   9  12        2.07        1.98      1.13 o
   1   9  12        0.75        1.26      1.36 o
   2   9  12        0.29       -0.97      0.97 o
   3   9  12        3.77        1.25      1.17 o
   4   9  12        1.81        2.61      1.35 o
   5   9  12        5.13        5.96      1.84 o
   6   9  12        0.01        1.19      1.65 o
  -1  10  12        4.91       10.27      2.34 o
   0  10  12       17.73       22.70      1.93 o
   1  10  12        1.51        3.91      1.28 o
   2  10  12        4.26        5.09      1.37 o
   3  10  12        3.26        4.28      1.33 o
   4  10  12        2.19        1.67      1.76 o
   5  10  12        0.80        0.69      1.64 o
  -1  -9  13        5.20        4.73      1.73 o
   0  -9  13        0.04        0.81      1.33 o
   1  -9  13        0.54        3.22      1.53 o
   2  -9  13        9.27        6.47      1.59 o
  -2  -8  13        7.36        8.07      1.81 o
  -1  -8  13        7.59        6.95      1.75 o
   0  -8  13       12.54       11.77      1.70 o
   1  -8  13       27.08       32.02      2.14 o
   2  -8  13        0.64        2.89      1.89 o
   3  -8  13       15.99       16.76      2.10 o
   4  -8  13       23.91       24.92      2.36 o
  -3  -7  13        2.73        1.47      1.95 o
  -2  -7  13        0.65        1.09      1.42 o
  -1  -7  13        2.56        1.31      1.19 o
   0  -7  13        0.09        0.87      1.13 o
   1  -7  13       23.48       30.75      2.03 o
   2  -7  13        0.96        1.57      1.16 o
   3  -7  13       22.37       27.09      1.96 o
   4  -7  13        1.47        4.27      2.02 o
   5  -7  13        0.05       -1.04      1.77 o
  -4  -6  13       12.33       14.19      1.75 o
  -3  -6  13       13.52       11.57      1.68 o
  -2  -6  13       35.79       34.02      2.09 o
  -1  -6  13       14.95       15.73      1.41 o
   0  -6  13        1.71        1.58      1.11 o
   1  -6  13       10.03        7.63      1.83 o
   2  -6  13        0.08       -0.43      0.95 o
   3  -6  13        9.84       14.74      1.62 o
   4  -6  13       15.55       16.12      2.61 o
   5  -6  13        3.02        0.57      1.56 o
   6  -6  13        7.05        8.62      2.18 o
  -5  -5  13        0.69       -0.05      1.48 o
  -4  -5  13        2.97        1.07      1.16 o
  -3  -5  13       30.58       34.77      2.25 o
  -2  -5  13        0.96        2.73      1.07 o
  -1  -5  13        0.04        1.22      2.03 o
   0  -5  13       23.39       22.06      1.73 o
   1  -5  13        4.07        2.02      1.16 o
   2  -5  13        1.18       -0.99      1.00 o
   3  -5  13        0.67        1.98      1.11 o
   4  -5  13        3.26        5.02      1.50 o
   5  -5  13       15.84       11.77      2.16 o
   6  -5  13        5.33        0.65      1.61 o
   7  -5  13        6.04        4.10      1.86 o
  -5  -4  13        2.83        1.24      1.46 o
  -4  -4  13        1.43        0.96      1.13 o
  -3  -4  13        3.61        5.16      1.44 o
  -2  -4  13        3.46        4.96      1.31 o
  -1  -4  13       10.40       10.02      1.32 o
   0  -4  13       40.09       44.33      2.72 o
   1  -4  13        1.32        0.58      0.99 o
   2  -4  13        7.28        5.98      1.26 o
   3  -4  13        5.30        8.97      1.33 o
   4  -4  13        7.26        7.10      1.30 o
   5  -4  13       74.67       74.10      4.50 o
   6  -4  13       27.32       30.81      2.88 o
   7  -4  13        0.00       -1.46      1.46 o
   8  -4  13        6.87       12.08      2.19 o
  -5  -3  13       11.03       12.22      1.94 o
  -4  -3  13        8.23        6.76      1.45 o
  -3  -3  13       19.70       20.26      1.61 o
  -2  -3  13       35.30       32.86      1.73 o
  -1  -3  13        3.38        3.75      1.04 o
   0  -3  13       16.51       15.32      1.49 o
   1  -3  13        8.85        4.52      1.20 o
   2  -3  13        0.66        0.50      1.01 o
   3  -3  13        2.23       -0.67      0.93 o
   4  -3  13       25.62       39.36      2.17 o
   5  -3  13        4.01        5.74      1.42 o
   6  -3  13       12.83        9.88      3.38 o
   7  -3  13        2.91        4.40      1.77 o
   8  -3  13        0.65       -0.28      1.42 o
  -5  -2  13       37.43       41.15      2.70 o
  -4  -2  13        0.01        1.22      1.16 o
  -3  -2  13       18.04       20.28      1.57 o
  -2  -2  13        7.80        7.25      1.16 o
  -1  -2  13        0.45       -0.73      0.80 o
   0  -2  13        0.32       -0.80      0.80 o
   1  -2  13        4.65        4.15      1.20 o
   2  -2  13        3.94       -0.51      1.03 o
   3  -2  13       13.50       15.17      1.51 o
   4  -2  13       31.76       43.68      2.06 o
   5  -2  13      107.12      112.91      3.66 o
   6  -2  13       29.66       36.24      2.81 o
   7  -2  13       20.96       21.32      4.66 o
   8  -2  13        0.68        0.67      1.43 o
  -6  -1  13        7.08        8.20      2.10 o
  -5  -1  13        0.12        1.03      1.50 o
  -4  -1  13       18.68       20.68      2.84 o
  -3  -1  13        1.81        1.82      1.00 o
  -2  -1  13        1.65        0.73      0.90 o
  -1  -1  13        2.93        1.91      0.91 o
   0  -1  13        7.61        4.91      1.63 o
   1  -1  13      111.74      113.64      2.79 o
   2  -1  13      147.85      154.56      3.72 o
   3  -1  13       80.50       89.04      2.76 o
   4  -1  13       16.18       15.82      1.44 o
   5  -1  13       11.87       13.85      1.63 o
   6  -1  13        5.99        5.69      1.65 o
   7  -1  13        0.09        0.24      2.84 o
   8  -1  13        4.74        4.50      1.68 o
   9  -1  13       10.06        8.87      2.46 o
  -6   0  13        0.70        1.69      2.56 o
  -5   0  13       13.58       14.18      1.99 o
  -4   0  13        1.90        1.84      1.21 o
  -3   0  13        3.41        1.69      1.11 o
  -2   0  13        0.00       -0.96      0.96 o
  -1   0  13        9.99        7.88      1.12 o
   0   0  13       14.72       17.62      1.38 o
   1   0  13       55.67       67.79      2.24 o
   2   0  13      286.66      281.48      5.14 o
   3   0  13        2.46        0.04      1.00 o
   4   0  13        7.39        8.41      1.26 o
   5   0  13       18.02       15.92      1.66 o
   6   0  13        1.56        0.74      1.36 o
   7   0  13        0.17        0.85      1.36 o
   8   0  13       30.78       29.09      2.51 o
   9   0  13       14.10       15.28      2.14 o
  -5   1  13       18.76       19.99      2.20 o
  -4   1  13       30.34       30.82      2.59 o
  -3   1  13        1.98        0.28      1.04 o
  -2   1  13        1.57        2.74      1.02 o
  -1   1  13       21.91       22.23      1.45 o
   0   1  13       96.27       98.55      2.65 o
   1   1  13        0.21       -0.84      0.84 o
   2   1  13       24.44       21.48      1.98 o
   3   1  13        6.28        6.73      1.20 o
   4   1  13       23.69       23.31      1.59 o
   5   1  13        0.29        0.03      1.02 o
   6   1  13       10.09        7.52      1.72 o
   7   1  13       25.94       28.96      2.51 o
   8   1  13        7.51       10.90      2.96 o
   9   1  13        0.02       -0.60      1.40 o
  -5   2  13       14.64       21.23      2.73 o
  -4   2  13        3.36        1.79      1.29 o
  -3   2  13       12.79        9.89      1.50 o
  -2   2  13        1.43        0.64      0.93 o
  -1   2  13        0.31       -0.81      0.86 o
   0   2  13        0.56        0.82      0.91 o
   1   2  13        0.78        0.76      0.93 o
   2   2  13        2.59        1.72      0.97 o
   3   2  13        9.47        6.30      1.20 o
   4   2  13       72.12       57.97      2.28 o
   5   2  13        1.69        1.70      1.30 o
   6   2  13        0.06       -0.42      2.80 o
   7   2  13        1.38        2.98      1.46 o
   8   2  13        0.70       -0.34      1.34 o
   9   2  13        5.67        2.95      1.57 o
  -5   3  13        0.55        0.52      1.57 o
  -4   3  13       29.55       34.81      3.74 o
  -3   3  13        4.73        4.10      1.57 o
  -2   3  13        0.50        2.61      1.04 o
  -1   3  13       18.61       17.58      1.43 o
   0   3  13       21.26       20.88      1.47 o
   1   3  13       14.14       13.23      1.29 o
   2   3  13      114.17      114.61      2.85 o
   3   3  13       12.03        9.23      1.16 o
   4   3  13       10.75       12.32      1.35 o
   5   3  13        1.77        1.36      1.05 o
   6   3  13        0.69        0.42      1.25 o
   7   3  13        4.66        2.72      2.37 o
   8   3  13        2.37        7.61      3.31 o
   9   3  13        2.30        3.72      1.87 o
  -5   4  13       26.35       30.27      2.57 o
  -4   4  13        9.91       10.71      2.86 o
  -3   4  13        2.09        1.74      1.60 o
  -2   4  13       25.41       29.02      1.96 o
  -1   4  13        1.37        1.61      0.97 o
   0   4  13        0.00       -0.15      0.88 o
   1   4  13        0.91        0.92      1.17 o
   2   4  13        0.36       -0.50      0.94 o
   3   4  13        9.84       11.55      1.43 o
   4   4  13       45.75       47.14      2.20 o
   5   4  13       29.68       30.75      2.04 o
   6   4  13        3.23        2.06      2.26 o
   7   4  13        1.28       -1.75      1.75 o
   8   4  13        3.40        2.91      1.47 o
  -4   5  13       18.78       24.78      3.78 o
  -3   5  13       28.62       37.69      3.06 o
  -2   5  13        0.29        2.56      1.91 o
  -1   5  13        0.04       -0.92      0.92 o
   0   5  13        5.75        4.91      1.13 o
   1   5  13        0.02       -0.34      0.89 o
   2   5  13       21.36       20.35      1.76 o
   3   5  13        1.94        0.58      0.96 o
   4   5  13        2.25        6.46      1.17 o
   5   5  13       13.41       15.59      1.98 o
   6   5  13        2.56       -0.59      1.26 o
   7   5  13        6.43        7.37      1.69 o
   8   5  13       26.14       22.18      2.39 o
  -4   6  13        0.02        0.51      1.65 o
  -3   6  13       14.61       11.55      2.43 o
  -2   6  13        0.15        1.55      1.32 o
  -1   6  13        0.31        0.48      0.97 o
   0   6  13        3.39        3.21      1.32 o
   1   6  13        2.47        0.80      0.95 o
   2   6  13        0.69       -0.89      0.89 o
   3   6  13       41.00       39.84      1.91 o
   4   6  13        0.27       -0.99      0.99 o
   5   6  13        4.34        6.61      1.38 o
   6   6  13        0.18        1.18      3.04 o
   7   6  13        2.12        2.30      2.45 o
   8   6  13        8.02       10.65      1.95 o
  -3   7  13        4.08        6.07      2.20 o
  -2   7  13        7.38       11.57      1.86 o
  -1   7  13        4.32        4.91      1.25 o
   0   7  13        0.03       -0.93      0.93 o
   1   7  13        4.18        4.86      1.21 o
   2   7  13        0.45       -0.48      1.23 o
   3   7  13        0.06       -0.33      0.95 o
   4   7  13        6.68        6.69      1.46 o
   5   7  13        8.62        8.41      1.93 o
   6   7  13        7.02       15.38      2.29 o
   7   7  13        0.92       -2.16      2.27 o
  -2   8  13        0.33       -0.49      1.85 o
  -1   8  13        0.30        0.60      1.67 o
   0   8  13        0.65       -0.22      1.10 o
   1   8  13        0.02       -0.99      1.01 o
   2   8  13        4.58        5.23      1.83 o
   3   8  13        2.09        0.91      1.10 o
   4   8  13        3.58        3.70      1.45 o
   5   8  13        2.08       -1.40      2.08 o
   6   8  13        0.00        1.16      1.70 o
   0   9  13       20.74       24.72      1.98 o
   1   9  13       14.41       18.63      2.79 o
   2   9  13        2.04        3.96      1.29 o
   3   9  13        0.49        0.10      1.08 o
   4   9  13        7.40        8.78      2.03 o
   5   9  13        9.23        6.40      2.02 o
   0  -8  14        3.25        6.07      1.54 o
   1  -8  14        3.88        9.07      1.65 o
   2  -8  14        5.72        5.42      1.50 o
  -2  -7  14        0.11        1.09      2.71 o
  -1  -7  14        0.50       -0.58      1.32 o
   0  -7  14       26.32       33.01      2.23 o
   1  -7  14       12.66       14.06      1.76 o
   2  -7  14        2.32        2.21      1.27 o
   3  -7  14        0.19        2.12      1.37 o
   4  -7  14        8.54       12.90      2.26 o
  -3  -6  14        3.40        3.42      2.10 o
  -2  -6  14       14.75       16.66      2.01 o
  -1  -6  14       17.13       18.84      1.84 o
   0  -6  14        0.16       -0.90      1.07 o
   1  -6  14        0.07        2.86      1.24 o
   2  -6  14        0.21       -0.04      1.06 o
   3  -6  14        2.21        2.93      1.29 o
   4  -6  14       13.54       15.60      2.02 o
   5  -6  14        0.92       -0.14      2.38 o
  -3  -5  14        1.20       -1.38      1.38 o
  -2  -5  14        0.99        3.65      1.30 o
  -1  -5  14        2.01        2.46      1.20 o
   0  -5  14        1.70        1.10      1.21 o
   1  -5  14        1.69        1.65      1.19 o
   2  -5  14       11.90       12.30      1.55 o
   3  -5  14        3.70        1.72      1.68 o
   4  -5  14        1.72        1.23      1.36 o
   5  -5  14        0.73       -1.30      1.30 o
   6  -5  14        5.39        6.32      2.28 o
  -4  -4  14        4.26        6.04      1.80 o
  -3  -4  14        2.05        1.06      1.26 o
  -2  -4  14       40.41       45.66      2.37 o
  -1  -4  14       56.22       64.17      2.66 o
   0  -4  14       27.68       24.48      1.88 o
   1  -4  14        2.38        3.24      1.21 o
   2  -4  14        8.33        5.58      1.34 o
   3  -4  14        1.02       -0.99      0.99 o
   4  -4  14       10.09       10.50      1.73 o
   5  -4  14        9.39       14.83      2.34 o
   6  -4  14       11.24       12.18      2.33 o
   7  -4  14        0.97        4.78      1.92 o
  -4  -3  14        1.48        1.97      1.61 o
  -3  -3  14        3.09        2.14      1.35 o
  -2  -3  14       12.59       14.65      1.66 o
  -1  -3  14        0.04       -1.00      1.00 o
   0  -3  14       36.48       36.51      2.17 o
   1  -3  14       38.29       45.91      3.35 o
   2  -3  14        5.80        3.24      1.25 o
   3  -3  14       12.29       17.38      1.94 o
   4  -3  14        1.66       -0.18      1.28 o
   5  -3  14        5.73        6.39      1.48 o
   6  -3  14       34.06       31.81      4.13 o
   7  -3  14       22.81       24.10      2.72 o
  -4  -2  14       11.65       15.78      1.88 o
  -3  -2  14        0.26       -0.65      1.19 o
  -2  -2  14       28.04       29.28      1.98 o
  -1  -2  14       10.08        9.10      1.26 o
   0  -2  14       16.93       18.43      1.64 o
   1  -2  14        4.04        0.55      1.09 o
   2  -2  14       35.68       27.26      1.88 o
   3  -2  14        7.86       10.81      1.46 o
   4  -2  14       74.56       66.98      2.62 o
   5  -2  14       14.99       17.59      4.10 o
   6  -2  14       29.63       32.67      2.86 o
   7  -2  14        8.39       13.39      2.27 o
   8  -2  14        2.48        0.41      1.52 o
  -5  -1  14        3.48        6.35      2.99 o
  -4  -1  14       18.11       16.98      2.16 o
  -3  -1  14        2.04        1.52      1.31 o
  -2  -1  14        1.03        1.88      1.14 o
  -1  -1  14        2.43        1.50      1.00 o
   0  -1  14        0.61       -1.07      1.07 o
   1  -1  14        7.94       10.73      1.42 o
   2  -1  14       14.91       11.32      1.53 o
   3  -1  14        1.50       -0.70      1.03 o
   4  -1  14       33.41       30.59      1.87 o
   5  -1  14        1.43        2.13      1.30 o
   6  -1  14        3.99       -0.52      1.39 o
   7  -1  14       22.29       21.20      2.45 o
   8  -1  14        0.43        1.07      1.39 o
  -5   0  14       15.07       18.61      3.67 o
  -4   0  14        0.02       -0.41      1.43 o
  -3   0  14        0.40        1.20      1.21 o
  -2   0  14        4.75        4.08      1.35 o
  -1   0  14        7.10        6.82      1.16 o
   0   0  14        1.33        0.12      0.94 o
   1   0  14       55.58       50.73      3.56 o
   2   0  14      156.17      149.63      3.71 o
   3   0  14        0.07       -0.43      1.15 o
   4   0  14        0.03       -1.07      1.07 o
   5   0  14       39.62       38.20      2.31 o
   6   0  14        3.44        3.05      1.56 o
   7   0  14        4.92        2.34      1.60 o
   8   0  14        7.15        8.59      1.94 o
  -4   1  14        0.35       -0.76      1.41 o
  -3   1  14       16.90       17.70      2.05 o
  -2   1  14       12.95       16.40      1.66 o
  -1   1  14        0.08       -0.15      0.94 o
   0   1  14        2.70        4.66      1.11 o
   1   1  14        0.03        0.09      1.09 o
   2   1  14        0.01       -0.83      1.78 o
   3   1  14       12.86       12.46      1.50 o
   4   1  14       10.07       13.04      2.05 o
   5   1  14        5.46        6.95      1.47 o
   6   1  14        5.69        1.84      1.44 o
   7   1  14        3.53        4.05      1.65 o
   8   1  14        1.81        1.35      1.54 o
  -4   2  14        1.14        2.09      3.13 o
  -3   2  14       10.36       11.29      1.90 o
  -2   2  14        1.48       -0.14      1.14 o
  -1   2  14        0.00       -1.20      1.20 o
   0   2  14        0.05       -0.89      0.89 o
   1   2  14       15.10       16.72      1.39 o
   2   2  14        9.08        7.70      1.35 o
   3   2  14       42.69       45.92      3.12 o
   4   2  14       50.17       52.94      2.33 o
   5   2  14       32.61       33.54      2.16 o
   6   2  14        0.06        0.15      1.44 o
   7   2  14        2.61        5.08      1.72 o
   8   2  14        3.23        0.82      1.48 o
  -4   3  14        0.08       -1.53      1.53 o
  -3   3  14        0.22       -1.30      1.30 o
  -2   3  14        2.54       -0.67      1.82 o
  -1   3  14        6.56        6.62      1.23 o
   0   3  14        0.55        0.71      1.00 o
   1   3  14       21.81       24.64      1.61 o
   2   3  14        2.24        1.73      1.09 o
   3   3  14        0.43       -1.02      1.02 o
   4   3  14        5.16        7.48      1.27 o
   5   3  14        8.93        5.17      1.40 o
   6   3  14       12.54        9.34      2.06 o
   7   3  14        6.29        6.70      1.78 o
   8   3  14        3.67        3.03      1.55 o
  -4   4  14        5.34       12.19      3.65 o
  -3   4  14        0.08       -1.74      1.74 o
  -2   4  14        5.12        6.60      2.45 o
  -1   4  14       13.16       13.71      1.43 o
   0   4  14        1.26       -0.25      1.41 o
   1   4  14        6.59       10.51      1.58 o
   2   4  14       10.20        7.31      1.24 o
   3   4  14       60.42       64.25      2.55 o
   4   4  14        5.68        9.34      1.59 o
   5   4  14        4.91        1.91      1.24 o
   6   4  14        0.12        2.62      1.47 o
   7   4  14        0.02        0.37      3.51 o
   8   4  14        0.35        2.01      3.03 o
  -3   5  14        6.45        9.70      2.39 o
  -2   5  14        0.19       -0.48      1.32 o
  -1   5  14        2.39        2.88      1.15 o
   0   5  14        0.61       -0.61      1.07 o
   1   5  14       13.44       11.18      1.53 o
   2   5  14       19.37       17.62      1.81 o
   3   5  14       23.27       21.94      1.71 o
   4   5  14        4.83        5.79      1.40 o
   5   5  14       11.84       11.03      2.06 o
   6   5  14        0.45       -0.53      1.81 o
   7   5  14        0.12       -0.30      1.35 o
  -2   6  14        0.24        1.41      2.46 o
  -1   6  14        2.01        1.92      2.14 o
   0   6  14        3.33        3.60      1.20 o
   1   6  14        2.80        0.93      1.45 o
   2   6  14        1.82        2.56      1.76 o
   3   6  14       16.70       19.09      2.06 o
   4   6  14        1.09       -0.66      2.20 o
   5   6  14        0.24       -0.84      1.39 o
   6   6  14        3.68        0.94      1.58 o
   7   6  14        0.32       -0.29      1.77 o
  -1   7  14        7.76        9.98      1.86 o
   0   7  14        2.70        3.61      1.60 o
   1   7  14        1.27        1.00      1.57 o
   2   7  14       14.81       12.84      1.49 o
   3   7  14        2.14        1.79      1.20 o
   4   7  14        1.13       -1.16      1.25 o
   5   7  14        4.63        5.87      1.94 o
   6   7  14        0.05        0.75      1.57 o
   0   8  14        6.31        4.24      1.46 o
   1   8  14        0.60       -1.14      1.50 o
   2   8  14        2.39        1.74      1.16 o
   3   8  14        0.12       -1.00      1.00 o
   4   8  14        2.35        1.13      1.36 o
   5   8  14        1.10        2.35      1.77 o
  -1  -6  15        4.43        3.89      1.66 o
   0  -6  15        0.88        2.67      1.33 o
   1  -6  15        2.14        4.79      1.48 o
   2  -6  15        0.39        0.68      1.95 o
   3  -6  15        0.10        0.32      1.26 o
  -2  -5  15        0.54       -0.53      1.24 o
  -1  -5  15        0.54        2.06      1.21 o
   0  -5  15        1.99        3.22      1.38 o
   1  -5  15       11.65        8.98      1.57 o
   2  -5  15       13.81       15.28      1.72 o
   3  -5  15        0.06        1.99      1.26 o
   4  -5  15        0.57       -0.53      1.27 o
   5  -5  15        7.59        8.06      2.16 o
  -2  -4  15        1.68        2.98      1.27 o
  -1  -4  15       11.87       12.59      1.91 o
   0  -4  15        8.87        8.38      1.54 o
   1  -4  15        0.18        0.08      1.16 o
   2  -4  15        4.91        6.90      1.37 o
   3  -4  15        3.29        3.32      1.29 o
   4  -4  15        7.34       12.28      2.23 o
   5  -4  15        1.40        2.21      1.85 o
  -3  -3  15       30.96       34.52      2.69 o
  -2  -3  15        0.00        1.25      1.51 o
  -1  -3  15        5.58        6.65      1.43 o
   0  -3  15       47.42       48.53      2.42 o
   1  -3  15        7.93        5.09      1.66 o
   2  -3  15        0.56       -1.08      1.08 o
   3  -3  15        0.52       -1.06      1.06 o
   4  -3  15        0.71       -0.82      1.69 o
   5  -3  15       18.00       19.82      2.64 o
   6  -3  15       25.08       29.55      3.02 o
  -3  -2  15        0.06       -0.36      1.30 o
  -2  -2  15        1.00        0.79      1.32 o
  -1  -2  15        2.74        0.78      1.10 o
   0  -2  15        9.07        6.98      2.01 o
   1  -2  15        6.89        6.04      1.36 o
   2  -2  15       18.49       20.56      1.79 o
   3  -2  15       18.58       15.27      1.62 o
   4  -2  15       70.40       86.57      3.74 o
   5  -2  15        0.36        4.10      2.38 o
   6  -2  15        4.40        3.24      2.11 o
  -3  -1  15       17.00       18.02      1.97 o
  -2  -1  15        0.57       -0.22      1.24 o
  -1  -1  15        0.02       -0.95      1.04 o
   0  -1  15        9.02       12.05      1.53 o
   1  -1  15       24.74       29.25      1.98 o
   2  -1  15        7.23        7.22      1.38 o
   3  -1  15        6.93        7.17      1.52 o
   4  -1  15       50.54       52.04      2.82 o
   5  -1  15        0.15        0.98      1.59 o
   6  -1  15        9.69       10.79      2.53 o
   7  -1  15       14.60       14.31      3.39 o
  -3   0  15       14.35       13.07      1.80 o
  -2   0  15        6.58        9.42      1.57 o
  -1   0  15       16.75       21.02      1.80 o
   0   0  15        2.54        3.12      1.26 o
   1   0  15       21.95       26.15      1.91 o
   2   0  15        7.38        9.03      1.42 o
   3   0  15       13.99       12.38      1.53 o
   4   0  15        1.00       -0.43      1.26 o
   5   0  15       13.99       16.00      1.84 o
   6   0  15       18.31       17.22      2.48 o
   7   0  15        0.25        1.53      1.59 o
  -3   1  15        0.17       -0.43      1.37 o
  -2   1  15        0.24       -0.70      1.11 o
  -1   1  15        6.97        6.60      1.26 o
   0   1  15        8.69        8.45      1.47 o
   1   1  15       20.28       21.81      2.32 o
   2   1  15        1.73        1.55      1.14 o
   3   1  15        0.08        0.94      1.14 o
   4   1  15        0.09       -1.15      1.15 o
   5   1  15        7.03        7.29      1.58 o
   6   1  15        8.26        2.60      1.74 o
   7   1  15        2.17        4.33      1.72 o
  -3   2  15        0.65       -1.52      1.52 o
  -2   2  15        0.04       -1.04      1.04 o
  -1   2  15        1.15        0.35      1.07 o
   0   2  15        8.44       10.37      1.94 o
   1   2  15        3.96        3.65      1.25 o
   2   2  15        2.32        2.56      1.24 o
   3   2  15        6.56        6.71      1.35 o
   4   2  15       49.84       52.67      2.78 o
   5   2  15        3.08        7.42      1.61 o
   6   2  15        0.73        0.30      2.03 o
   7   2  15        0.00        1.05      1.52 o
  -3   3  15        0.61       -1.61      2.46 o
  -2   3  15        9.10        7.11      1.52 o
  -1   3  15        6.48        4.71      1.56 o
   0   3  15        2.54        1.00      1.10 o
   1   3  15       27.19       28.25      1.93 o
   2   3  15        0.16        0.01      1.15 o
   3   3  15        7.69        5.84      1.36 o
   4   3  15        0.68        2.08      1.59 o
   5   3  15       50.54       60.96      6.54 o
   6   3  15        8.17        8.24      2.82 o
   7   3  15        7.74        6.05      1.93 o
  -2   4  15        1.90       -1.42      1.82 o
  -1   4  15        8.99       10.91      1.73 o
   0   4  15        0.31       -1.42      1.42 o
   1   4  15        1.61        1.46      1.18 o
   2   4  15        0.21        0.32      1.47 o
   3   4  15        5.39        6.55      1.50 o
   4   4  15       40.64       46.63      3.04 o
   5   4  15        1.25        2.65      1.73 o
   6   4  15        5.28        3.25      1.75 o
   7   4  15        1.74        1.44      1.66 o
  -2   5  15        0.19       -2.10      2.61 o
  -1   5  15        1.47       -0.30      1.34 o
   0   5  15        3.64        0.20      1.74 o
   1   5  15        0.86        1.12      1.08 o
   2   5  15        2.34        2.25      1.28 o
   3   5  15        1.61        2.57      1.28 o
   4   5  15        0.10        0.11      1.27 o
   5   5  15        7.02        8.26      2.08 o
   6   5  15        0.22       -1.27      1.27 o
  -1   6  15        2.57        2.70      1.60 o
   0   6  15       13.35       15.24      1.77 o
   1   6  15        1.96        0.16      1.47 o
   2   6  15        8.71       10.52      1.76 o
   3   6  15        2.99        4.68      1.30 o
   4   6  15       21.69       27.22      2.27 o
   5   6  15        0.48        1.07      1.67 o
   1   7  15        2.41        3.02      1.32 o
   2   7  15        0.57       -0.02      1.15 o
   3   7  15        0.14       -0.11      1.30 o
   4   7  15        0.07        0.99      1.35 o
   0  -4  16        0.02       -1.15      1.15 o
   1  -4  16        0.68        0.70      1.22 o
   2  -4  16        8.31        8.01      2.14 o
   3  -4  16        8.33        6.22      1.66 o
  -1  -3  16       11.52       15.59      2.10 o
   0  -3  16        2.53        4.43      1.35 o
   1  -3  16        1.71       -0.28      1.43 o
   2  -3  16        4.31        2.29      1.50 o
   3  -3  16        0.04       -0.83      1.51 o
   4  -3  16        1.84        1.86      1.45 o
  -1  -2  16        5.93        3.49      1.62 o
   0  -2  16       10.55        6.74      1.74 o
   1  -2  16        2.84        1.73      1.31 o
   2  -2  16        0.34        0.15      1.12 o
   3  -2  16        2.26        1.56      1.26 o
   4  -2  16        8.75        7.79      1.97 o
   5  -2  16        3.51        6.29      2.09 o
  -2  -1  16        0.61        0.06      2.52 o
  -1  -1  16        0.53       -1.50      1.50 o
   0  -1  16       11.06        7.29      1.53 o
   1  -1  16        2.15        2.45      1.27 o
   2  -1  16        1.39       -1.14      1.14 o
   3  -1  16       32.73       47.57      3.62 o
   4  -1  16       32.64       33.57      3.43 o
   5  -1  16        0.01       -1.52      2.14 o
  -2   0  16        0.42        4.58      2.05 o
  -1   0  16        0.93       -0.39      1.51 o
   0   0  16        0.52       -1.16      1.16 o
   1   0  16        1.85        1.55      1.22 o
   2   0  16        0.12        1.19      1.28 o
   3   0  16        1.32        0.45      1.20 o
   4   0  16        6.75        2.91      1.52 o
   5   0  16        6.60        6.82      2.49 o
   6   0  16        3.41        1.79      1.87 o
  -2   1  16        0.86        0.48      1.86 o
  -1   1  16        5.95        3.60      1.60 o
   0   1  16        3.43        3.35      1.53 o
   1   1  16        0.25       -0.11      1.18 o
   2   1  16        2.07        1.75      1.27 o
   3   1  16        9.77       10.74      1.56 o
   4   1  16        1.02       -0.43      1.29 o
   5   1  16        3.83        1.25      1.66 o
   6   1  16       25.58       25.19      4.22 o
  -1   2  16        0.09        0.75      1.94 o
   0   2  16        4.86        5.53      1.45 o
   1   2  16        2.02        2.02      1.35 o
   2   2  16        0.04        0.18      1.15 o
   3   2  16        0.03       -0.40      1.17 o
   4   2  16        0.83        1.14      1.35 o
   5   2  16        0.96       -1.45      1.45 o
   6   2  16        0.09       -1.11      1.73 o
  -1   3  16        3.85        1.90      1.52 o
   0   3  16       15.71       21.12      3.08 o
   1   3  16       19.29       19.70      1.88 o
   2   3  16        1.46        0.29      1.81 o
   3   3  16        1.66        1.43      1.24 o
   4   3  16        0.01       -1.26      1.26 o
   5   3  16       15.04       18.75      2.68 o
   0   4  16        0.63       -0.46      1.24 o
   1   4  16        5.28        5.73      1.47 o
   2   4  16        0.06        2.10      1.33 o
   3   4  16        6.30        9.74      2.07 o
   4   4  16        1.37       -0.09      1.77 o
   5   4  16        0.62        0.18      1.62 o
   1   5  16        1.22        1.40      1.32 o
   2   5  16       26.70       32.73      2.17 o
   3   5  16        4.64        9.25      1.54 o
   4   5  16        2.45        2.66      1.50 o
   2  -1  17        1.03        0.35      1.48 o
   1   0  17       11.12        3.92      1.69 o
   2   0  17        2.57        3.84      1.39 o
   3   0  17        0.98       -1.39      1.39 o
   1   1  17        0.32       -1.32      1.66 o
   2   1  17        0.35       -0.14      1.23 o
   3   1  17        1.44        0.47      1.51 o
   2   2  17        1.07       -1.67      1.88 o
 
